# Supplementary material for: Machine learning-based high-specificity diagnostic model for Talaromyces marneffei infection in febrile patients using routine clinical laboratory data
Source: Front Microbiol. 2025 Sep 4;16:1654918. doi: 10.3389/fmicb.2025.1654918 (PMC12443677; doi:10.3389/fmicb.2025.1654918)
Supplement: Supplementary file 2 [file Table_1.xlsx]

## Sheet: Sheet 1
Strain	Gender	Age	Platelet	Hemoglobin	Neutrophil	Lymphocyte	Monocyte	Procalcitonin	High.sensitivity.C.reactive.Protein	Alanine.Aminotransferase	Aspartate.Aminotransferase	Total.Protein	Albumin	Urea	Creatinine	Low.density.Lipoprotein	High.density.Lipoprotein	Triglyceride	Cholesterol	Glucose	Total.Bilirubin	Direct.Bilirubin	Potassium	Sodium	Chloride	Phosphorus	Lactate.Dehydrogenase	Creatine.Kinase
Negative	0	100	218	124	3.16	0.63	0.59	2.02	115.3	10.7	17.4	63.1	33.1	11	91.2	2.97	0.88	1.65	5.46	7.53	7.4	1.1	4.62	134.7	101.6	0.72	164	37
Negative	1	95	391	87	9.13	2.54	0.62	0.51	67.92	42	80.7	56.6	24.7	12	157.2	3.37	0.43	6.91	6.26	7.69	10.5	1.9	3.9	133.1	103.1	1.36	281	65
Negative	0	94	442	99	6.7	0.94	0.48	0.09	27.78	57.5	57.7	79.9	32.7	6	54.1	1.45	0.97	0.75	3.12	5.72	11.7	2.4	4.79	127.9	95	0.55	241	30
Negative	0	94	214	82	2.55	1.66	0.53	0.52	16.31	7.4	18	61.3	31.4	4	47.9	1.67	0.83	0.87	3.12	5.49	6.8	1.4	3.98	140	104.9	1.06	135	42
Negative	1	94	145	117	3.18	2.62	0.81	0.17	13.37	11	29.7	68.6	35.8	8	100	1.46	1.15	1.53	3.84	14.96	10.26	1.97	4.66	132	102.4	0.72	255	39
Negative	1	94	99	103	6.97	0.78	0.55	64.69	70.26	11.4	20.8	48.3	31.1	7	65.3	1.46	1.48	0.97	4.116	4.38	17	3.8	4.5	139.5	112.2	0.54	189	33
Negative	0	93	308	85	2.51	1.25	0.38	0.08	92.11	7.4	18.7	52.8	23.5	4	108.8	0.93	0.71	0.86	2.2	6.1	10.5	2.7	2.95	143	107.9	0.67	242	71
Negative	0	93	209	81	7.98	1.42	0.62	0.11	24.03	51.9	36	74.8	37.2	13	122	1.39	0.65	0.7	2.35	8.93	15.7	5.2	4.48	143.7	113.2	1.02	250	2.32
Negative	1	93	178	105	21.84	0.6	0.89	3.11	15.73	17.6	18.8	52.6	27.7	7	99.8	2.1	0.85	1.49	4.31	25.61	17.71	2.93	3.97	137.4	104.8	0.82	274	59
Negative	1	92	232	78	5.2	3.38	0.54	0.04	70.47	10.4	8.8	61.4	30.1	5	56.7	1.35	0.78	1.2	3.04	10.59	9.13	2.01	3.17	144.6	113	0.7	158	57
Negative	0	91	250	70	13.02	2.38	1.29	0.29	39.49	15.6	35.9	53.8	31.8	19	132.4	1.76	1.17	0.52	3.96	4.98	7.1	1.5	5.15	140.3	112	1.17	274	880
Negative	1	91	161	94	1.99	2.09	0.51	0.27	20.73	12.2	22.6	63.9	29.9	3	34.3	1.98	0.69	1.26	3.9	7.96	7.2	1.3	3.43	140.7	105.1	0.8	160	19
Negative	1	91	147	123	5.66	1.18	0.56	0.09	12.68	30.3	19.7	56.5	32.7	6	89.8	1.53	1.19	1.75	3.8	7.57	9.3	1.9	3.97	137.6	109.4	0.89	194	88
Negative	0	90	592	117	37.81	0.98	1.16	0.1	44.93	12.2	28.5	55.3	32.5	4	61.1	1.16	0.77	0.91	2.75	11.93	14.32	3.34	3.71	135	104.6	1.31	349	73
Negative	1	90	161	118	3.12	0.91	0.71	0.03	7.87	14.3	31	65.5	37.3	6	52	1.34	1.81	0.7	4.2	5.44	11.5	2.6	3.54	141.4	100.8	1.13	234	76
Negative	1	90	160	143	8.98	1.08	1.05	0.1	23.67	35	53	74.1	42.4	21	67.5	2.25	1	1.3	4.72	7.88	25.59	4.88	3.9	139.3	103.5	0.99	280	196
Negative	1	89	272	82	11.13	1.86	0.81	0.11	10.45	12	23.6	60.6	32.8	13	174.2	2.226	0.78	1.71	4.11	6.88	6.9	1.2	4.35	140.3	105.3	1.61	193	32
Negative	0	88	264	126	9.45	0.94	0.79	0.56	67.57	15.3	34.8	58.8	29.8	6	71.3	2.87	1.583	1.21	4.66	6.51	11.7	2.3	3.48	138.5	102.7	0.69	242	253
Negative	1	88	202	100	3.24	1.43	0.5	0.2	106.16	17.7	2.7	52.6	26.8	3	57.1	1.23	0.91	0.79	2.8	5.07	15.7	6	3.9	132.5	96.7	0.81	234	14
Negative	1	88	191	109	9.88	1.02	0.27	0.37	48.28	17.4	23.6	69.3	38.2	4	65.5	1.12	1.18	1.51	4.86	6.52	7.02	1.15	4.21	139	99.5	0.39	167	27
Negative	1	87	265	125	5.2	1.63	0.89	0.22	5.25	17.1	19.1	59.7	38.1	37	383.7	3.12	0.74	2.76	5.22	31.05	11.4	2.6	4.26	143.1	106.2	1.47	388	61
Negative	1	87	218	108	2.64	1.93	0.28	0.02	13.94	21.7	25	56.6	35.7	4	53.2	2.39	1.18	0.92	4.82	6.45	6.5	1.5	3.57	143	105.6	1.17	180	65
Negative	1	87	215	129	8.53	0.91	0.03	0.02	0.5	13.5	28.6	73.5	39.9	3	48.3	1.62	0.89	1.17	3.95	6.91	8.43	1.54	3.73	135.9	95.9	1.14	263	55
Negative	1	87	215	129	8.53	0.91	0.03	0.02	0.5	9.2	19.3	56.2	31.1	3	46.7	1.62	0.89	0.52	3.18	6.91	9.1	1.9	4.29	138	106.4	1.14	215	47
Negative	1	87	197	117	3.28	1.38	0.49	0.06	13.82	37.2	67.2	61	35.4	3	56	1.55	0.93	0.64	3.17	5.66	9.7	2.9	4.46	142	106.9	1.08	200	27
Negative	0	87	166	116	12.72	0.78	0.67	0.53	14.2	10.7	21.8	55.5	34.6	8	117.5	1.8	1.72	0.62	4.83	8.02	15.59	3.2	3.62	134.7	103.4	0.53	240	116
Negative	1	86	323	84	5.64	0.99	0.57	0.08	7.81	113.7	66	65.1	32.7	16	55.1	1.29	0.94	1.28	3.03	8.27	6.18	4.95	4.64	142.5	106.6	0.66	288	1.41
Negative	1	86	222	104	1.79	1.22	0.67	0.05	6.32	9.2	19.6	70.7	31.8	3	52.3	2	0.84	0.81	3.67	7.13	15.8	12.4	3.14	135.6	99.8	0.78	192	32
Negative	1	86	174	87	4.55	1.7	0.5	3.63	34.45	10	10.5	69.6	30.7	14	75.2	1.5	0.74	1.66	3.48	10.5	6.96	1.2	4.65	134.8	103.2	0.71	153	16
Negative	0	86	148	107	4.56	1.04	0.5	0.08	17.43	9.6	12.4	77.9	38.8	10	105.4	1.62	1.03	0.88	3.28	11.47	12.3	2.7	4.75	134.2	100	1.2	198	120
Negative	0	86	120	138	4.45	1.17	0.37	0.32	30.04	0.5	16.1	60.9	31.7	11	97.8	1.14	1	0.65	3.04	8.47	19.95	5.1	4.33	135.8	104.7	0.76	244	66
Negative	0	86	75	63	2.35	1	0.69	0.4	85.44	19.4	41.1	67.2	30.1	18	174.8	1.71	0.4	0.64	2.32	8.34	67.2	26.4	4.06	132.6	106	1.23	158	41
Negative	1	85	335	94	7.25	1.43	0.56	0.22	55.23	50.8	51.3	56.8	34.1	7	133.7	2.1	1.09	0.8	4.02	5.71	18.3	6.1	3.97	140.3	110.4	1.27	243	71
Negative	0	85	269	102	13.02	0.34	0.06	4.59	55.99	20.4	19	62.5	31.2	5	40.1	2.71	1.13	0.87	5.01	12.19	9.31	2.11	4.22	127.5	95.8	1.15	191	33
Negative	1	85	251	76	4.09	2.69	0.81	0.64	46.01	61	43	66	29	8	79.8	1.06	0.62	0.9	2.37	10.77	7.41	4.97	3.87	134.1	100.3	0.92	132	12
Negative	0	85	215	136	9.11	0.75	0.11	4.69	11.97	16	29.8	79.2	47.7	9	111.2	2.16	1.27	0.59	4.34	7.1	15.1	3.5	4.85	136.5	101.2	1.08	226	120
Negative	0	85	140	69	4.96	0.89	0.6	0.31	174.43	10.8	22.7	54.6	27.8	4	16.8	1.44	0.44	2.55	2.9	7.29	10.03	2.68	3.27	138.5	98.9	0.91	217	15
Negative	1	85	127	105	2.17	1.98	0.35	0.02	0.5	20.7	27.2	57.4	34.3	5	47.9	2.01	1.45	1.3	4.67	8.39	13.4	3.5	3.15	139.5	107	0.9	171	31
Negative	1	85	121	102	8.44	0.79	1.11	4.8	281	35	26.6	62.4	31.7	5	65.4	1.99	0.74	1.22	3.45	10.14	6.6	1.45	4.7	139	111.7	0.46	208	55
Negative	0	84	332	139	12.43	2.01	0.65	2.47	6.23	23.9	34.1	61.7	34.9	7	109.9	1.39	0.9	1.24	3.31	7.31	12.39	3.08	4.51	136.8	102.1	1.01	247	56
Negative	0	84	244	139	1.72	1.51	0.64	0.23	1.26	29.4	23.6	63	38.4	5	66	3.29	0.91	1.33	5.58	6.39	11.3	2.1	4.57	145	109.5	1.09	265	54
Negative	1	84	243	118	7.05	1.43	0.65	0.03	25.7	54.2	50.8	65.8	35.3	5	39.6	1.1	0.83	0.68	2.37	6.11	5.9	1.51	4.1	135.4	103.9	0.71	189	35
Negative	1	84	224	154	4.79	1.75	0.51	0.6	2.66	59.4	52.2	75.6	45.7	5	91	3.8	1.06	2.15	6.58	8.57	12.9	2.4	3.83	141.6	106.1	1.31	228	93
Negative	1	84	207	104	3.29	1.63	0.25	1.16	24.31	21.9	78.9	64.8	34.2	6	63.2	1.15	0.7	0.72	2.39	5.97	7.9	1.7	3.39	141.2	112.9	1.01	225	287
Negative	0	84	180	119	4.78	1.41	0.7	0.08	17.93	9	14.8	58.1	33.4	4	71.8	2.43	0.93	0.92	4.6	11.78	7.31	1.63	3.9	136.1	107.7	0.69	127	101
Negative	0	84	164	110	3.98	1.91	0.52	0.13	35.54	26.1	23.8	55.3	31.6	9	64.9	1.08	1.05	0.85	2.71	7.74	8	1.7	4.68	141.4	106.6	0.83	161	42
Negative	1	83	251	97	6.96	2.2	1.08	0.04	11.73	7.2	14.7	56.2	32.2	3	58.8	1.44	0.58	2.63	2.83	9.85	5.8	1.2	4.15	138.8	103.5	0.49	245	22
Negative	0	82	136	145	1.47	0.56	0.19	0.24	25.38	32.6	24.6	68.8	38.4	6	95.8	1.01	0.86	1.57	2.83	8.63	22.47	3.73	4.07	132.7	100.2	0.78	244	134
Negative	0	81	171	84	4.72	1.71	0.92	0.32	70.52	24.5	28.1	52.6	20.3	21	114.4	1.3	0.56	1.25	2.15	12.09	8.9	2.8	4.09	152.4	123.9	0.91	172	15
Negative	1	81	152	125	4.06	1.34	0.48	1.06	57.1	30	31.5	68.1	35.6	6	73.5	1.38	0.66	0.89	2.71	6.55	20.3	4.3	3.59	140.2	102.7	0.89	230	489
Negative	0	81	115	106	10.94	0.28	0.31	1.68	18.97	16.4	18.3	51.6	28.7	5	31.3	2.08	0.7	2.84	3.89	7.07	9.88	2.41	3.29	135	107.9	0.35	263	75
Negative	0	80	338	97	3.87	1.41	0.81	0.11	0.79	40.9	45.9	71.7	38	19	102	2.28	0.67	1.9	4.14	5.91	6.3	1.3	5.69	121.5	94.8	1.49	138	161
Negative	0	80	302	105	7.38	1.92	0.93	0.06	81.97	24.7	25	65.9	29.1	6	61.6	2.04	1.32	0.75	4.64	9.63	7.14	1.63	4.17	137.2	100.4	1.03	202	46
Negative	0	80	168	142	3.44	1.92	0.48	0.63	57.68	16.9	44.8	62	33.7	6	107.8	2.31	1.03	2.65	4.52	10.01	21.6	4.2	3.35	141.5	108	0.78	308	708
Negative	1	79	235	70	3.85	1.38	0.48	0.54	150.76	31.7	53.8	69.5	30.3	12	69.9	2.29	0.83	1.58	4.23	10.67	8.8	2.4	3.47	142.4	99.9	1.23	304	65
Negative	0	79	200	99	8.5	1.53	0.35	2.77	45.93	7.7	23.6	76.4	34.1	6	70.6	3.18	0.9	1.83	5.67	5.67	6.7	1.1	3.5	136.5	100.9	0.51	181	25
Negative	0	79	185	92	6.34	0.53	0.72	0.53	66.17	8	24.7	65.4	31.1	5	79.9	2.11	0.89	1.12	4.18	2.11	41.02	10.9	3.35	132	94	0.97	191	57
Negative	1	79	177	106	9.04	1.32	0.54	0.23	117.6	48.4	55.3	67.1	36.8	7	123.4	1.52	0.96	2.23	3.68	7.93	10	2.1	4.11	136.1	101	0.71	231	23
Negative	1	78	372	83	5.28	1.46	0.75	0.08	8.03	5.4	18.4	65	32.5	11	107.7	1.86	1.06	1.36	4.37	7.37	10.44	2.05	2.79	133.3	81.9	1.14	154	49
Negative	0	78	207	117	5.2	0.13	0.2	0.25	24.35	13.4	24	65	37	8	61.2	1.8	0.64	5.05	3.5	6.8	9.8	2	4.18	131.8	94.9	0.56	215	85
Negative	1	78	204	92	5.87	0.44	6.6	0.03	17.04	12.8	42.3	63.8	34.8	7	75.9	2.37	0.68	0.94	3.98	5.83	20.6	6.3	3.89	145.4	113	0.86	326	472
Negative	0	78	193	113	2.28	0.64	0.37	0.08	28.69	12.5	24	58.5	39.8	5	42.5	1.29	1.94	0.84	3.3	8.11	12.14	3.58	4.46	134.8	99.6	0.93	235	99
Negative	0	77	208	103	5.21	0.95	0.41	0.15	49.53	27.3	38.9	70	28.8	14	116.7	2.91	0.9	1.15	5.06	14.43	7.7	1.5	3.74	149.8	111	0.83	352	1.48
Negative	1	77	180	86	2.65	2.04	0.44	0.38	20.31	61.4	78.7	70.2	40.4	16	94.1	2.34	0.74	4.85	4.64	12.2	9	1.4	5.38	152.6	120.3	0.76	288	242
Negative	1	77	162	122	12.38	1.25	1.2	0.09	59.96	16.3	21.6	66.2	34.1	5	68.6	1.95	0.93	1.25	4.02	8.35	6.21	1.46	3.9	139	106.8	0.56	188	84
Negative	0	77	154	113	5.02	0.74	0.43	3.17	33.83	33.6	48.4	49.3	30.1	6	94.8	1.02	0.32	2.18	1.87	7.77	11.2	3.8	3.26	127.6	90	0.53	308	100
Negative	0	77	147	102	3.49	2.65	0.79	0.02	0.79	11.7	15.2	58.3	35.6	4	58.9	1.84	0.85	0.64	3.35	4.27	5.5	1.4	4.27	133	100.1	1.15	153	46
Negative	0	76	376	123	3.38	1.67	0.34	0.08	34.1	31.1	17.4	66.1	36.5	10	130.1	3.25	1.5	2.32	6.56	5.06	10.4	8.9	3.88	153.3	115.7	1.36	206	37
Negative	0	76	313	111	3.52	5.53	1.22	0.02	3.05	54.9	47.3	61.5	29	9	47.4	1.68	0.58	1.63	3.07	13	7.3	1.5	4.22	142	108.1	0.82	182	27
Negative	0	76	302	119	7.83	0.27	0.4	0.44	0.5	63.8	32.2	70	45.4	7	30	1.95	1.33	1.45	4.34	12.47	8.71	1.38	4.74	136.5	97.8	1.34	183	140
Negative	1	76	44	85	1.02	0.56	0.13	0.42	55.35	13.7	33.8	48.5	21.9	9	52.4	1.01289	0.959824	0.43	2.02	15.97	12.63	4.19	4.54	143.1	111.4	1.07	252	51
Negative	0	75	250	126	12.78	2.51	2.07	9.08	30.54	26.2	30.1	67.5	36.9	6	102.5	2.14	0.75	0.81	3.63	10.09	18.8	4.5	4.13	139.8	105.2	0.85	351	35
Negative	0	75	227	175	11.62	1.57	0.72	0.68	61.2	52.4	44.7	81.7	43.8	32	219.1	3.82	0.67	2	6.02	14.18	55.01	20.49	3.74	148.9	110.1	1.67	242	358
Negative	0	75	219	133	6.27	1.23	0.72	0.09	64.29	13.5	19.7	98.9	38.6	4	90.8	1.45	0.85	1.12	3.08	5.64	15.2	11.7	3.64	139.3	101.3	1.12	365	47
Negative	0	75	219	90	5.07	1.56	0.54	0.22	41.24	57.3	37.1	54.7	32.1	10	69.3	1.94	0.89	1.52	3.5	5.97	4.7	0.8	4.49	137.6	99.5	1.4	194	25
Negative	1	75	62.29	40	0.76	0.49	0.09	2.32	62.29	45.8	36.7	49	25.7	3	36.5	0.75	0.6	0.97	1.82	5.34	7.4	1.9	3.2	141.7	109.8	0.48	269	8
Negative	0	74	339	133	6.23	0.97	0.74	0.07	11.23	25.7	20.2	60.8	36.5	4	75.1	1.29	0.82	1.36	2.47	8.55	5	1.1	3.58	140.6	106.7	1.15	194	42
Negative	1	74	210	93	5.74	1.29	0.45	0.16	8.6	17.1	18.7	68.7	32.5	4	70.6	2.3	0.85	0.89	4.22	4.36	14.78	2.9	3.52	141.7	107.4	1.25	241	29
Negative	1	73	221	62	7.15	2.01	0.5	12.1	31.4	14.2	38.1	56.7	30.1	18	105.1	1.01	0.57	1.33	2.25	11.38	5.23	1.13	4.33	135.9	107.9	0.77	178	33
Negative	1	72	190	95	2.23	1.5	0.38	0.38	37	17.1	27.3	66.1	31.9	10	38.3	1.54	1.05	0.69	3.31	6.19	6.93	1.86	3.84	137.4	105.4	0.74	194	11
Negative	1	72	157	119	2.02	1.37	0.33	4.72	18.06	33.4	45.6	62.9	35.1	1	44.5	2.78	1.05	1.8	5.52	4.71	2.4	1.6	4.22	137.6	103.9	0.83	384	82
Negative	0	71	221	83	4.98	1.34	0.31	1.32	160.4	76.4	108.6	67.6	30	26	158.5	0.78	0.33	1.16	1.53	7.21	16.44	5.75	4.05	134.6	94.9	1.63	306	38
Negative	1	71	78	83	5.23	0.48	0.39	11.6	139.87	111	35.3	53.5	33	11	25.1	1.08	1.03	0.95	2.77	14.43	9.94	3.11	4.63	141.8	103.9	0.67	131	9
Negative	0	70	493	101	5.39	1.89	0.43	0.07	1.39	4.7	23.2	69.2	41.1	19	59.5	1.81	0.89	0.64	3.77	11.16	13.41	3.44	3.94	121.4	88.9	0.65	282	137
Negative	0	70	248	108	6	0.69	0.63	0.35	99.38	37.8	34.5	63	31	3	32.5	1.94	0.91	1.29	3.79	6.84	36.1	17.7	3.93	137.6	98.2	0.91	214	22
Negative	0	70	190	70	4.89	3.06	0.69	0.41	28.88	18.4	50.1	60.7	35.3	23	143.5	1.66	0.45	2.78	3.15	5.23	34.8	16.8	3.38	141.6	103.7	0.96	169	16
Negative	0	70	127	127	3.66	1.29	0.56	0.13	2.88	65.7	35	56.2	31	10	50.6	2.47	0.93	1.12	4.42	6.62	12.5	3.3	4.37	136.8	102.7	1.02	725	23
Negative	0	69	314	105	9.41	0.99	0.31	0.08	41.7	59.2	60.1	64	31.6	5	26.3	1.18	1.018	0.65	3.17	6.82	7.23	1.56	3.61	139.5	102.3	0.94	169	27
Negative	0	69	286	72	4.78	1.78	0.6	0.21	26.05	44	38.4	73.2	38.2	6	137	1.16	0.85	0.61	2.5	5.23	7.2	1.4	4.59	139.5	106.8	1.1	161	26
Negative	0	69	227	138	17.37	0.85	1.43	0.34	131.78	12	15.8	67.9	39.1	5	88.9	3.19	1.3	0.84	6.11	7.09	16.31	3.65	3.71	134.9	103.9	0.87	273	65
Negative	1	69	175	75	2.85	0.92	0.29	0.05	14.85	15.4	28.6	68.1	31.2	9	70.7	1.26	0.55	1.6	2.26	7.11	5.3	4.1	3.2	139.4	107.1	0.75	173	11
Negative	1	69	157	73	7.76	2.76	0.48	0.71	82.64	10.9	30.4	72.2	32.1	13	235.3	2	1.23	1.07	3.86	16.66	5.7	1.4	2.68	139	105.8	0.53	371	19
Negative	0	69	151	112	2.2	0.79	0.33	0.09	22.92	70.1	41.3	69.4	36.7	12	92.2	1.37	0.76	2.02	3.17	8.3	7.9	1.8	4.09	141.7	101.1	1.12	243	94
Negative	0	69	62	101	6.74	1.1	0.39	1.07	51.2	32.2	46.2	60.2	30.9	6	67.3	0.96	0.45	9.31	2.88	8.41	7.94	0.95	3.65	140	110.9	0.9	322	61
Negative	0	68	182	83	0.83	0.73	0.14	0.06	33.58	19	11.7	56.3	30.5	8	70	1.8	0.77	0.94	3.19	4.25	7.2	1.5	3.93	141.2	106.2	1.49	109	20
Negative	0	68	164	105	4.13	1.26	0.41	0.47	30.92	27.1	18.3	83.6	34.4	7	49	2.36	0.55	2.35	4.41	11.55	14.4	3.6	3.18	146.2	102.4	1.29	313	23
Negative	1	68	99	74	4.2	0.62	0.44	2.07	69.25	4.2	7.8	52.3	27.8	20	312.3	1.46	1.537	2.82	3.09	31.65	6.4	1.2	4.25	126.3	102.4	1.73	150	34
Negative	0	67	427	84	12.26	1.94	0.55	0.43	21.44	35.4	27.7	59.5	33.8	12	67.1	2.63	0.66	1.23	4.13	6.06	10.82	2.51	4.78	136.1	98.5	1.39	145	31
Negative	0	67	285	64	6.25	1.31	0.97	0.25	20.83	34.2	64.1	78	35	26	179.4	1.97	0.98	0.91	3.72	7.07	9.2	2.3	5.09	132.8	93.1	1.89	208	239
Negative	0	67	229	88	13.58	0.83	0.62	0.57	23.84	42.4	54	55.7	30.1	16	29.7	2.59	0.83	2.27	5.17	15.09	6.2	1.07	4.63	139.4	100.9	0.66	306	57
Negative	0	67	167	103	0.66	0.09	0.03	0.76	63.28	25.3	42.5	57.1	28.5	5	60	1.89	0.6	1.75	3.34	4.24	9.5	3.1	3.62	138.4	103.6	0.77	232	22
Negative	0	67	162	149	7.89	0.33	0.13	1.63	2.88	20.1	25.5	64.1	35.1	4	65.8	1.35	0.84	1.08	3.08	7.18	16.91	5.43	3.43	137.8	106.4	1.07	183	111
Negative	0	67	146	120	4.49	1.7	0.27	0.65	46.97	38.8	31.4	8.16	32.3	5	57.4	2.64	0.67	1.28	4.54	4.91	8.16	1.39	3.96	135	98.5	1.16	203	101
Negative	1	66	381	59	4.86	1.98	0.62	0.93	28.8	11.7	20.4	53.6	31.1	18	32.2	1.94	0.52	1.3	3.09	6.47	8.23	2	4.62	135.3	98.4	0.8	229	37
Negative	0	66	194	95	23.49	1.42	0.41	2.5	149.57	12.8	20	48.4	26.8	5	43.7	1.91	0.43	1.16	3.28	17.81	9.58	2.55	3.66	138.1	108.3	0.87	246	78
Negative	0	66	191	99	3.16	2.28	0.46	0.12	10.32	7.3	9.4	65.3	33.8	5	68.1	1.82	0.64	2.62	3.84	8.72	11.13	1.12	4.03	132.9	95.5	1.26	91	22
Negative	1	66	137	111	2.66	2.08	0.46	0.04	14.45	20.4	22.3	67.3	39.8	6	64.6	1.89	1.41	0.51	4.04	6.74	9	1.9	3.6	135.6	102	1.26	182	62
Negative	0	66	134	132	2.29	1.27	0.54	0.02	2.91	27.8	31.8	77.7	40.9	6	40.3	2.42	0.8	2.74	4.17	5.62	10.2	1.9	4.35	137.8	103.8	1.35	150	35
Negative	0	65	190	66	7.48	1.05	0.63	0.42	69.91	9.2	24.8	41.4	24.2	8	37.4	2.19	0.74	2.33	4.23	13.36	8.6	3	3.98	140.5	100.5	1.12	223	17
Negative	0	64	377	71	3.99	1.65	0.71	0.02	0.5	10.5	20.5	74.4	37.5	4	26.6	4.54	0.55	1.7	6.43	6.51	11.4	1.7	4.41	130.8	98.2	1.61	165	65
Negative	0	64	307	126	13.15	0.97	1.56	0.11	73.97	20.6	17.3	66.5	32	8	107.7	2.11	0.82	1.1	3.83	12.87	25.9	5.4	3.57	134.5	98.8	0.94	198	31
Negative	0	64	149	126	7.08	1.46	0.33	0.02	20.91	23.9	20.5	65	39.2	7	56.6	1.55	0.78	0.78	2.8	5.2	18.1	3.89	3.67	140.7	103.3	1.32	198	95
Negative	1	64	91	107	1.72	0.44	0.03	0.28	32.5	37.4	20.5	48.6	30.3	5	34	1.98	1.27	1.85	4.5	10.57	12.15	2.81	3.77	133.9	99.7	0.76	135	25
Negative	0	63	432	141	17.24	0.49	1.06	0.04	14.65	41.5	24.7	76.5	35.4	6	46.6	2.86	0.85	1.35	4.64	4.48	10.2	1.8	4.39	134.3	97.6	1.34	180	33
Negative	0	63	410	82	6.69	0.69	0.46	0.12	39.8	18.2	22.8	56.8	31.7	5	36.7	1.11	0.56	1.41	2.41	6.29	11.59	2.67	4.5	136.8	100	1.13	185	33
Negative	0	63	139	153	8.14	0.28	0.16	0.24	17.52	20	20.9	32.4	38.3	7	69.8	1.72	1.52	0.49	4.11	8.71	8.97	2.35	4.46	133.5	102.3	0.78	204	198
Negative	0	63	118	145	17.24	0.49	1.06	0.24	129.46	22	25.6	71.1	38.4	5	53.9	1.42	1.56	0.62	4.17	7.25	15.48	3.38	4.13	134.1	101	0.81	218	67
Negative	0	62	221	115	3.09	1.03	0.36	0.15	37.6	20.6	39	61.3	33	2	49.6	2.37	0.65	1.43	3.81	4.68	8.49	2.16	4.15	141.1	105.9	1.44	191	26
Negative	0	62	216	123	13.06	1.61	0.26	0.02	4.72	20.4	24.1	59.8	35.1	8	64.4	2.12	0.68	1.48	3.62	5.55	14.5	3.2	5.12	139.6	109.7	1.16	310	261
Negative	1	61	394	73	10.86	0.79	0.5	0.09	26.6	24.3	15.5	55	30.8	3	10.4	2.69	0.6	1.96	4.3	10.53	6.81	1.34	3.24	134.2	100.8	0.91	179	23
Negative	0	61	329	100	6.64	2.51	0.89	0.04	88.77	21.7	18.2	66.2	38.7	7	59.3	3.72	0.77	0.94	5.92	5.84	9.4	2	4.16	132.1	99	1.08	123	54
Negative	0	61	192	101	3.44	0.58	0.25	0.12	11	193	24.6	64.1	34.7	7	33.5	1.31	0.8	1.41	2.7	9.07	18.52	4.4	4.24	120.5	88.7	0.86	202	14
Negative	0	61	144	65	13.47	1.44	0.51	0.17	16.3	13.3	30	69.4	31.3	6	52.3	0.92	0.52	0.7	1.8	8.33	22.06	6.3	4.61	132.8	100	0.35	196	36
Negative	0	60	118	109	4.88	0.84	0.56	0.11	15.6	18.8	17.2	53.8	31.8	5	36.5	1.82	0.65	1.97	3.29	7.28	8.29	1.47	3.54	128.8	96.2	0.74	164	56
Negative	0	60	113	107	4.8	1.38	0.53	0.16	33.81	13.1	30.8	74.7	34.1	3	35	0.68	0.81	1.04	1.89	8.43	23	14.7	4.4	136.7	102.4	1.33	188	33
Negative	0	59	199	104	8.28	0.75	0.95	0.43	200.25	12	14.3	56.9	32.4	6	93.7	0.93	0.37	6.25	3.85	10.08	11.5	2	4.09	143.9	112.8	0.72	250	210
Negative	0	58	229	163	9.86	2.5	0.64	0.04	44.11	64	31	60.8	33.2	6	42.3	2.97	1.12	1.36	5.17	6.48	15	2.9	4.12	135.9	95.9	1.11	499	34
Negative	0	58	145	92	8.78	1.9	0.78	0.17	15.49	45	31.8	60.4	24.7	9	56.4	1.77	0.52	1.39	3.33	10.55	7.45	1.84	4.17	136.5	106.7	0.42	220	122
Negative	0	58	132	109	7.09	0.83	0.42	0.03	49.01	14.5	19.1	68.8	37.1	4	38	1.71	0.7	0.81	3.07	4.99	14.93	2.84	3.77	134	96.5	1.11	203	68
Negative	1	57	310	120	12.79	1.99	0.61	0.05	47.02	14.8	16.8	66.7	40	6	51.5	1.4	1.35	0.56	3.67	6.95	21.87	3.93	3.93	141.8	108	1.23	171	103
Negative	1	57	194	98	3.9	1.5	0.49	0.21	45.58	66.8	40.1	58.1	32.8	3	33.9	0.82	0.72	1.01	2.3	8.83	7.25	1.84	3.17	140.1	105	0.696	208	24
Negative	1	57	119	89	4.33	0.47	0.29	0.09	19.4	34.1	27	67.7	40.7	5	30.7	2.41	1	0.58	4.24	5.82	26.36	8.37	3.57	135.5	99.9	1.03	236	35
Negative	1	56	192	130	2.44	1.1	0.62	0.5	28.65	13.4	19.8	61.9	38.2	3	64.2	2.07	1.13	0.92	4.02	6.65	3.1	1.21065	3.42	140.6	104.3	1.01	282	46
Negative	0	55	351	132	4.85	2.3	0.39	0.18	34.67	53.6	27.2	66.4	37	7	78.3	1.81	0.76	2.74	3.86	6.18	18.48	3.42	3.9	140	102.5	0.9	186	77
Negative	0	55	305	101	3.98	1.47	0.27	0.04	0.5	35.9	28.3	66.7	33.3	5	42.8	3.75	0.77	0.93	5.99	7.27	5.9	1.2	4.04	131.3	99.3	1.13	162	52
Negative	0	55	164	109	4.06	0.79	0.71	0.08	102.05	147	85	50.1	30.5	6	43.6	2.99	0.83	1.08	5.01	5.79	9.4	2.6	3.9	136.9	102.1	1.37	439	17
Negative	0	55	140	73	9.8	2.6	0.53	0.1	17.24	21.4	20.5	57.6	36.6	8	52.9	2.99	1.09	1.68	5.35	19.03	5.8	1.4	4.2	133.3	105	0.57	333	117
Negative	1	55	85	85	5.46	1.05	0.43	0.02	2.59	16.9	16.8	56.3	34.5	4	39	3.2	0.68	3.32	5.98	6.07	8.79	1.61	4.1	139.3	104.9	1.69	157	113
Negative	0	54	315	89	5.83	1.64	0.67	0.35	11.5	29.8	20.6	58.8	32.2	3	35	1.86	0.86	0.92	3.4	4.21	10.07	2.84	3.3	133.6	101.2	0.95	157	32
Negative	1	54	30	55	10.19	0.75	0.97	0.66	21.93	14.2	19.2	58.2	40.3	5	47.9	2.38	1.09	1.94	4.69	6.01	11.3	1.9	4.81	138.4	104.2	1.54	167	13
Negative	1	53	314	128	9.23	2.21	1.2	0.29	61.31	26.7	24.7	70.1	41.5	8	86.4	1.72	1.29	0.86	3.65	8.54	18.9	4.3	3.73	134.9	100.2	1.14	260	80
Negative	0	52	505	133	35.98	1.09	0.96	2.23	109	12.4	10.5	50.4	25.2	12	48.4	0.76	0.45	0.54	1.41	3.49	25.36	9.29	4.51	134.4	99.1	1.24	242	12
Negative	0	51	224	92	11.82	1.59	1.21	0.89	23.03	51.5	31.9	65.3	36.3	9	44.3	2.27	0.6	2.88	4.36	19.43	7	1	4.06	140.3	103.6	0.97	194	75
Negative	0	51	223	121	18.38	1.09	1.13	0.72	1.05	9.5	20.3	46.5	30.2	5	62.4	1.96	0.79	1.19	3.58	6.08	11.5	2.3	3.8	139.4	112.1	0.48	263	235
Negative	0	50	247	86	13.35	1.4	1.4	0.96	1.91	13.8	21.7	49.5	28.7	29	1297	2.18	1.17	0.78	4.19	4.37	8.2	1.5	6.11	104.9	141.1	2.39	376	805
Negative	0	50	240	60	6.69	1.34	0.64	0.86	12.85	64.2	45.6	49.4	24.8	8	178.4	1.07	1.04	0.44	2.71	12	4	0.6	3.6	138.6	102.9	0.44	222	51
Negative	1	49	227	141	8.48	0.62	0.32	0.37	149.63	47.3	57.2	71.7	41.5	3	53.5	3.19	1.43	1.48	6.4	6.16	14	2.2	4.21	137.3	103.2	1.11	491	20
Negative	0	47	292	123	6.82	1.24	0.3	0.16	24.56	32.8	15.8	66.6	36.7	3	51.5	2.67	0.97	0.99	4.73	6.11	11.63	2.64	3.97	137.5	99.2	1.5	134	19
Negative	1	47	165	109	3.42	1.55	0.61	0.25	20.25	6.6	12.3	58.6	33.3	3	94.9	2.74	0.8	1.27	4.65	5.52	12.8	2.3	3.35	140.2	106.6	0.98	162	46
Negative	0	46	203	54	3.84	1.04	0.17	0.08	35.5	20.4	26.9	74.6	36.8	6	48.4	2.4	0.93	0.96	4.56	8.42	8.55	2.02	4.71	137.8	99.6	0.98	257	111
Negative	0	46	195	96	15.78	1.2	0.79	0.04	81.49	15.9	17.7	60.4	28.7	4	82.4	2.93	0.59	1.74	4.78	10.1	11.4	2.1	4.04	141	103.7	1.38	192	53
Negative	0	45	393	85	7.49	1.96	1.12	0.09	16.1	17.3	18.4	59.2	34.3	6	67.5	1.11	0.7	1.79	2.49	6.73	9.49	2.03	4.9	138.3	106.3	0.85	165	22
Negative	0	45	253	148	12.01	1.58	0.76	0.05	58.68	15	14.8	73.2	41.8	5	87.1	2.91	1.01	2.65	6.02	7.67	12.25	1.98	3.77	132.4	102.7	0.78	135	104
Negative	1	44	232	147	2.16	1.65	0.48	0.11	18.98	12.1	16.3	75.2	42.3	4	40.7	3.9	0.627	1.82	4.7	14.88	12.03	1.93	4.08	130.8	93.9	0.73	192	39
Negative	0	42	447	93	8.29	1.65	0.91	0.2	87.88	31.6	23.8	54.7	31.7	3	43.3	2.83	0.44	1.32	4.26	6.49	5.83	1.25	3.42	139.8	105	0.93	157	16
Negative	0	42	246	106	2.99	1.92	0.4	0.08	18.3	25.3	30.6	82.4	28.9	7	37.3	2.3	1.46	0.79	4.72	4.31	6.54	1.42	4.79	131	85.9	0.99	124	42
Negative	1	42	165	113	4.21	1.07	0.58	0.04	34.78	70.3	118.9	62.8	34.4	3	30.5	2.42	1.09	0.66	4.42	5.28	8	1.8	4.35	134.2	98.8	1.31	276	82
Negative	0	41	203	115	4.27	2.48	0.36	0.1	24.9	18.8	23.7	74.1	44.8	7	100.8	1.26	0.87	1.72	2.65	6.19	6.77	1.3	3.9	140.6	105.2	0.71	156	115
Negative	1	40	375	87	7.04	2.2	0.82	0.07	20.67	8.1	10.2	59.5	31.2	7	94.1	3.09	0.65	1.76	5.05	15.63	8.3	1.8	3.93	142.1	112.1	1.06	203	55
Negative	0	39	243	135	3.98	3.09	0.7	0.04	0.52	48.6	45.6	73.3	44.6	6	80.4	0.99	0.85	1.66	3.1	6.08	9	2	3.73	138.8	101.7	0.93	222	149
Negative	0	38	168	165	6.35	1.06	0.79	0.24	3.26	40.1	23.2	73.4	44.5	13	90.5	2.99	1.13	1.74	5.84	9.79	18.13	2.7	3.97	137.5	104.2	0.61	138	213
Negative	0	37	190	111	2.82	1.27	0.18	0.02	7.24	4.9	10.7	54.5	33.1	2	51.8	1.32	0.64	1.42	2.93	5.88	5.65	0.99	4.04	146.4	110	1.03	146	47
Negative	0	36	191	135	7.43	1.81	0.74	0.06	26.09	34.5	15.6	62.8	38.5	8	139.7	2.34	0.69	2.78	4.68	6.64	18.95	3.98	3.66	138.5	105.9	1.32	216	174
Negative	0	35	211	149	5.22	0.73	0.35	0.12	47.07	49.5	27.9	73.4	41.9	5	58	3.76	0.81	1.07	6.19	6.61	9.3	1.7	4.01	138.3	106.2	1.18	187	70
Negative	0	34	263	89	5.8	1.35	0.55	0.07	8.6	22.6	17.6	65.8	38.4	5	29.5	1.96	0.86	0.65	3.54	4.75	7.31	1.2	3.77	141.4	105.9	0.73	246	139
Negative	0	34	185	154	7.12	1.21	0.48	0.02	2.55	19.1	31.5	67	43.8	2	61.8	2.6	0.72	1.57	4.21	7.47	25.2	19.5	3.59	136.3	104.1	0.87	153	887
Negative	1	34	119	125	2.51	0.15	0.19	4.54	77.43	45.5	29.2	37.6	34.8	3	57.7	0.8	0.85	0.91	2.85	6.62	19.7	7.8	4.1	137.5	106.2	1.17	158	36
Negative	0	33	470	98	8.27	1.39	0.96	0.31	0.77	10.2	18.8	58.2	33.5	26	242.7	2.24	1.73	0.92	4.98	2.49	8.4	1.9	4.66	134.6	99.7	1.3	395	56
Negative	1	33	231	152	4.62	0.66	0.42	0.11	0.5	39.3	61.9	71.1	42	7	72.6	2.21	1.73	1.6	5.78	5.76	7.37	1.16	4.08	138.2	106.4	1.04	164	221
Negative	1	33	169	94	6.04	1.38	0.46	0.02	8.85	5.9	9.2	64.9	37.6	3	49.6	2.32	0.64	1.95	3.86	8.78	7.2	1.6	3.93	140.4	104.1	1.41	151	13
Negative	0	23	293	154	22.62	1.42	1.82	0.58	62.12	29	34	73.8	44.9	3	86.7	1.52	1.31	0.5	3.85	7.44	19.1	4.62	3.88	135.7	101.1	0.73	185	86
Negative	0	21	185	113	8.89	1.15	0.65	0.13	32.14	80.1	80.6	68.2	37.6	5	19.1	1.78	0.93	0.9	3.86	6.61	6.85	1.32	3.87	137.8	99.5	1.09	258	268
Negative	0	19	243	135	5.61	1.97	0.03	0.03	1.3	31.5	25.5	60.7	40.8	1	52.9	3.1	0.94	1.4	5.8	8.82	6.49	1.15	3.85	139.3	103.4	0.89	197	26
Positive	0	57	13	109	2.79	0.23	0.11	8.01	239.9	20	124	55.2	25.6	23	278	0.2	0.21	2.8	1.77	6.81	127.8	2.9	3.68	140	106	1.37	1212	77
Positive	0	95	247	97	6.69	1.34	0.68	0.34	25.19	21.3	50.9	67.9	35.5	21	117.6	0.79	0.97	0.45	1.99	6.74	11.8	3.8	4.52	133.3	94.8	0.59	209	18
Positive	0	94	51	101	5.64	3.33	0.23	0.92	53.92	17	20.2	58.4	31.8	29	128.1	1.47	0.33	1.14	2.26	10.21	32.8	11.7	4.76	153.2	112.7	1.31	206	44
Positive	1	93	288	91	9.44	0.38	0.48	0.27	90.37	20.7	24.8	59	28.9	17	58.5	1.02	0.96	0.42	2.65	5.95	9.03	2.44	4.62	136.7	103.4	1.16	181	33
Positive	0	92	316	63	18.27	1.95	0.32	0.45	42.85	4.5	7.3	56.7	20.9	19	172.5	0.79	0.55	0.73	1.55	16.39	5.33	1.67	3.47	143.3	114.4	1.49	129	15
Positive	0	92	164	135	9.32	1.35	0.75	0.16	12.6	22.5	29	62	32.2	19	190.1	1.3	0.74	1.82	2.75	24.83	11.1	2.4	4.79	145.2	114.6	0.85	207	111
Positive	1	91	157	59	19.15	2.43	0.72	100	29.09	1128	2443	44.8	23.8	24	195.5	0.4	0.35	0.66	0.8	17.41	14.96	6.79	4.4	144.9	106.7	1.63	4767	270
Positive	1	91	144	74	4.34	1.29	0.27	0.44	87.86	7.6	23	58.1	32.4	5	159.9	2.23	0.28	1.46	4.1	7.03	16.88	6.46	4.66	138.1	102.6	0.35	276	50
Positive	1	90	135	77	9.41	0.69	0.16	0.46	68.12	37.7	39.5	48.3	28	14	55.2	0.38	0.34	3	1.27	11.79	22.5	8.6	4.18	139.8	103.1	0.36	435	172
Positive	0	89	587	73	8.12	1.24	0.05	0.54	37.49	174.2	158	73.5	28.6	32	477.2	1.69	0.7	1.11	3.16	13.75	6.32	1.67	7.42	133.2	102.6	2.87	241	29
Positive	0	89	195	128	4.78	1.71	0.61	1.39	87.38	160	660.5	56	32.4	14	122.7	1.69	0.97	1.06	3.35	7.5	18.5	4	3.55	144.9	115.1	1.39	866	32570
Positive	1	88	110	89	5.76	0.5	0.52	0.14	0.5	139.8	487.4	69.9	39.8	13	100.8	4.37	0.33	1.15	5	7.84	20.14	3.76	4.25	136	105.3	2.39	741	11683
Positive	0	87	192	63	6.29	0.83	0.44	0.29	20.61	4.5	10.6	77.5	28.9	32	194.4	1.06	0.94	0.7	2.75	7.97	5.41	2.14	4.78	135.6	92.1	1.62	97	20
Positive	0	87	146	80	7.77	1	0.69	0.65	39.58	16.9	19.3	55.7	28.7	13	64.1	0.78	0.8	0.93	2.15	8.35	16.22	3.58	4.8	130.4	95.6	0.9	190	29
Positive	0	85	334	60	9.43	2.14	0.51	5.37	147.39	2.8	17	58.4	29.6	13	121.5	0.79	0.68	0.77	1.71	7.66	9.2	2.7	4.33	139.6	101.9	1.44	166	26
Positive	0	85	240	91	14.86	0.71	0.2	6.83	63.13	353.4	302.9	11.9	33.3	31	238.2	1.27	0.54	1.69	2.87	9.32	11.9	4.1	6.97	143.2	102.8	1.39	916	169
Positive	0	85	215	128	3.84	2.11	0.65	1.22	65.43	175.8	119.5	60.7	27.1	43	347.7	1.17	0.43	2.03	2.31	16.13	8.3	2.3	6.22	137.8	106.9	2.18	408	19
Positive	0	85	193	122	6.93	1.35	1.13	0.63	239.1	236.2	435.6	61.4	32.1	7	80.1	4.47	0.47	1.58	6.54	6.76	154.4	101.3	4.4	135.5	99.9	0.74	479	15
Positive	0	84	39	67	4.86	1.93	0.27	0.65	95.33	5.3	20.6	55	30	3	57	0.41	0.11	0.88	0.86	10.87	26.37	10	3.87	144.6	106.5	0.15	158	12
Positive	1	84	25	64	13.17	0.67	4.88	0.74	128.4	10.7	21.3	62.2	23.4	19	237.4	1.15	0.41	1.4	2.97	17.19	10.72	3.79	3.91	148.5	106	0.79	346	13
Positive	1	82	122	72	8.69	0.71	0.25	0.59	146.07	10.5	20.6	49.2	32.8	17	161.8	1.42	0.48	1.16	2.76	13.77	19.3	8.6	4.02	142.3	105.2	0.64	211	76
Positive	0	80	543	115	11.47	1.98	0.67	0.94	172.49	20.1	30	56.8	21	21	132.3	0.85	0.6	0.74	1.99	7.22	15.27	6.61	4.68	126.9	94.8	1.54	396	32
Positive	0	80	148	135	3.83	1.67	0.55	7.22	156.61	11.4	23.7	55.6	31.9	14	104.7	1.03	0.79	1.3	2.77	13.35	13.86	4.28	3.84	135.5	99.3	0.97	283	1022
Positive	0	79	207	65	11.32	0.2	0.54	0.15	28.57	13.5	13.9	55.8	28.6	12	285.9	1.18	0.82	0.8	2.67	13.97	5.5	1.2	4.55	141	102.3	1.19	168	89
Positive	1	79	183	67	11.1	0.22	0.12	0.19	0.91	202.1	35.2	52.2	32.3	21	98.8	1.78	0.32	1.61	3.5	11.79	15.9	4.1	5.31	141.3	104.5	1.35	275	38
Positive	1	79	126	71	5.03	1.29	0.58	2.14	31.74	2.9	24	59.4	32.7	17	360.2	0.97	0.49	1.7	2.1	14.47	12.1	2.5	5.45	136.7	100	0.39	356	39
Positive	1	78	97	70	3.31	0.22	0.36	5.3	32.5	5.3	22.1	54.3	30.4	30	272.6	1.99	0.41	1.56	3.46	9.17	14.2	3.7	3.83	146.8	105.2	0.68	207	7
Positive	1	78	89	108	5.08	1.04	0.97	0.34	19.43	24.5	36.2	54.9	24.9	22	137	2.73	0.46	2.06	3.51	13.28	11.8	5	4.78	142.8	100.1	1.88	212	36
Positive	0	77	227	88	9.26	0.42	0.89	1.16	35.95	31.3	34.4	65	37.6	7	405.7	2.47	1.04	0.88	4.58	6.88	6.7	1.3	4.18	135.9	100.4	0.94	234	59
Positive	0	76	342	61	6.12	0.68	0.48	39.16	186.93	19.8	24.2	46.3	25.5	22	107.4	0.32	0.68	0.24	1.44	8.03	13.1	6	4.91	140.5	111.7	1.08	175	89
Positive	0	75	189	131	6.25	0.92	0.86	0.52	92.17	31.4	31	66.9	38.6	6	72.6	1.12	1.41	0.99	3.29	9.01	40.3	9.4	3.45	142.6	107.2	1.05	192	39
Positive	0	75	98	62	7.68	1.07	0.19	0.2	51.89	12	19	63.5	34	6	34.5	1.8	0.23	2.34	2.65	14.7	39.8	15.8	3.12	134.5	98.5	0.21	211	25
Positive	0	73	130	49	3.25	1.39	0.57	1.97	37.28	17	29.9	55	22.9	12	311.6	1.29	0.44	1.6	2.49	11.72	13.4	4.5	4.58	130.1	98	0.83	170	31
Positive	0	72	302	98	3.14	0.29	0.43	2.98	48.38	40.7	104.4	59.1	30.2	9	114.1	1.4	0.66	1.23	3.15	4.97	8.33	2.55	4.45	134.5	105.8	0.58	610	771
Positive	1	72	273	130	7.11	0.36	0.29	0.16	49.14	25.1	44.2	16.74	34.9	6	31.2	1.64	1.15	0.86	4.05	5.69	16.47	2.96	3.94	134.1	97.5	1.16	310	42
Positive	0	71	240	64	4.78	1.82	1.18	0.3	69.04	12.7	14.1	51.5	21.1	25	444.4	0.96	1.05	0.63	2.67	5.1	5.3	1.3	4.7	136.1	103.5	1.34	279	39
Positive	1	71	87	97	8.67	0.68	0.55	0.45	43.83	50	49.6	41.1	21	6	52.4	1.35	1.57	0.77	4.24	5.55	13.93	4.12	3.84	139.6	104.6	0.71	443	50
Positive	0	70	187	47	7.73	0.61	0.88	5.09	73.38	27.1	76.5	66.9	22.6	34	268.8	1.07	0.32	1.57	1.57	6.2	11.3	3.1	4.77	135.4	100.9	2.44	193	13
Positive	0	70	100	90	6.44	0.79	0.64	1.83	26	20.2	55.7	45.8	25.8	8	90.1	1.92	0.5	1.51	3.28	8.08	8.67	2.16	3.67	138.8	108.6	0.96	1007	96
Positive	1	70	99	66	7.33	0.63	0.29	0.19	8.7	2.6	8.6	43.6	29.8	10	27.9	0.64	0.63	0.7	1.57	19.8	7.53	2.42	4.29	153.4	114.2	0.58	132	20
Positive	0	69	224	93	9.47	1.02	0.52	10.18	109.59	9.4	24.4	71.2	30.8	12	818.2	1.18	0.68	1.44	2.49	19.12	6.52	4.5	5.57	136.7	100.3	1.31	478	191
Positive	0	68	231	105	9.93	0.55	0.59	0.64	7.31	70.3	56.4	56.2	33.6	13	44.3	2.05	0.99	2.59	4.11	7.62	17.8	3.3	4.15	148	112.6	0.76	289	125
Positive	0	68	185	105	7.36	1.98	0.5	0.71	121.4	154.8	72.2	54.3	22.2	8	50.5	2.09	0.65	1.5	3.69	7.04	14.9	6.4	4.61	133.9	94.5	0.91	332	36
Positive	0	67	201	128	7.72	0.3	0.16	1.2	52	260.3	322.9	64.6	33.2	16	134.1	2.94	1.04	1.85	5.27	5.44	31.08	17.02	5.39	129.4	90.8	1.13	691	45
Positive	0	66	255	94	6.14	0.49	0.27	0.5	89.8	95.7	42.3	51.6	25.9	6	41.2	1.41	0.64	1.13	2.63	8.51	10.78	3.55	4.62	134.3	100.5	0.71	241	29
Positive	0	61	311	90	3.47	1.47	0.3	0.11	0.5	149	19.8	55.9	7.74	6	42.9	1.67	0.46	1.26	2.75	6.82	9.72	1.98	4.66	133.1	99.5	1.09	159	11
Positive	0	61	36	85	9.58	1.32	0.33	0.2	10.5	25.2	45.1	57.9	26.1	6	30.4	1.11	0.5	0.46	1.95	20.25	16.31	3.64	3.81	157.7	124.2	0.47	428	69
Positive	0	60	203	75	13.59	0.64	0.89	2.54	60.8	22.4	22.1	59.1	25.5	22	1014	2.48	0.74	0.96	4.21	5	10.2	2.24	3.9	138.7	103	1.26	177	40
Positive	0	57	159	97	11.16	0.76	0.38	0.29	39.13	27.7	71.3	49	28.9	3	41.9	3.11	0.31	1.45	3.93	5.91	162.3	85.1	4.24	129.9	100.6	0.26	175	28
Positive	0	56	324	92	6.03	0.56	0.28	1.03	78.3	91.2	30.1	60	28.1	4	41.9	1.36	0.69	1.18	2.63	17.45	12.79	8.22	4.26	128.8	95.8	1.45	215	30
Positive	1	54	162	118	4.5	1.02	0.35	0.25	31.23	113.4	132	55.4	31.9	7	60.3	1.52	0.76	0.73	3.43	8.61	8.04	3.08	3.97	136	107.1	0.64	556	86
Positive	0	51	48	54	30.77	0.54	1.31	2.69	95.38	19.6	46.3	45.8	32.6	37	564.7	1.83	0.66	4.14	3.65	9	14.3	3.6	4.71	137.7	91.8	2.78	864	172
Positive	0	49	182	96	4.2	1.56	0.5	0.22	1.25	10.8	16.1	61.7	35.7	35	920.3	2.32	0.84	1.94	4.81	7.9	7.05	1.15	4.39	135.4	108.1	2.08	189	117
Positive	0	46	224	64	9.91	1.55	1.09	0.97	144.49	11.9	15.6	44.7	23.8	28	689.9	3.62	1.13	0.92	6.47	12.56	5.9	1.2	3.73	138.9	113.4	1.38	382	339
Positive	1	45	750	77	33.51	0.71	1.73	2.55	38.15	100	204.3	31.7	49.9	23	197.8	4.65	0.34	6.46	6.15	6.6	391.9	216.4	5.74	124.5	92.1	1.83	324	459
Positive	0	42	49	92	1.45	0.48	0.39	0.37	28.87	32.7	77.9	64.8	30	4	68.8	1.14	0.17	0.53	1.6	3.79	216.85	103.81	3.64	134.9	100.2	0.71	247	67
Positive	1	30	302	111	4.55	2.17	1.01	0.06	0.5	77	153.5	62.2	33.7	5	564.7	1.57	0.74	1.83	3.03	5.87	7.4	1.9	4.02	140.7	106.3	1.26	195	14
Positive	0	97	147	86	8.18	0.71	0.82	3.69	201.65	32.2	38.2	46.8	23.1	39	291.9	2.23	0.58	0.96	4.19	7.76	15.03	6.55	3.41	136.4	106.4	1.37	259	924
Positive	0	96	241	105	6.68	1	0.31	0.46	147.14	22.3	36.7	69.8	27.6	9	154.2	1.63	0.75	1.3	3.59	8.67	22.76	8.2	4	142.1	111.1	0.71	295	75
Positive	0	96	241	105	6.21	1.22	0.56	0.46	147.14	22.3	36.7	69.8	27.6	9	154.2	1.63	0.75	1.3	3.59	8.67	22.76	8.2	4	142.1	111.1	0.71	295	75
Positive	1	96	225	84	29.04	1.84	0.58	1.94	43.66	5.7	73.2	74.7	48.7	29	168.3	2.84	0.56	6.93	5.6	6.29	27.9	9.9	3.88	138.9	97.4	0.8	632	24
Positive	0	96	97	94	3.75	0.52	0.02	0.06	4.64	21.9	31.5	67.2	37	10	87	0.51	0.76	0.87	1.68	5.54	13.38	3.98	3.56	134	145	1.64	183	76
Positive	0	95	138	114	2.02	0.08	0.08	1.97	107.61	31.6	49.6	53.5	32.6	22	213	0.72	1.48	0.73	2.77	8.14	14.9	5	4.56	137.6	108.1	0.67	347	477
Positive	1	94	133	125	3.18	2.62	0.81	0.56	12.07	23.9	54.5	67.7	31.9	10	87.8	1.45	1.28	1.46	3.91	24.96	11.79	2.74	4.03	138.1	104.8	1.05	344	324
Positive	0	94	80	118	10.23	13.9	0.24	63.38	248	39.6	101.5	59.1	27.9	19	194.1	1.1	0.45	0.96	2.17	12.14	23.7	12.3	3.72	139	106	1.9	308	1368
Positive	0	94	76	69	12.09	0.16	2.6	0.2	1.09	11.7	118.5	57.9	37.5	5	54.9	1.32	0.84	1.44	2.86	12.58	11.2	3.6	4.05	148.4	102.8	0.27	193	27
Positive	1	93	111	65	11.09	0.39	0.33	0.81	90.69	5.4	60.6	58.3	29.7	34	331.4	3.53	0.41	6.25	5.7	5.42	14.6	2.3	3.24	132.8	91.4	1.86	373	33
Positive	1	92	184	116	5.79	1.35	1.29	6.46	42.7	14.1	23.5	55.3	35.8	7	103.4	2.17	1.76	0.5	5.54	8.52	11.05	2.14	4.03	136.4	106	0.72	235	72
Positive	0	92	163	170	15.71	0.9	0.44	0.46	79.51	11	15.5	69.5	33.3	13	109.3	1.82	0.8	1.28	3.3	12.4	16.6	4.9	4.21	155.2	121.3	1.28	289	50
Positive	0	91	45	42	17.31	0.16	0.2	34.79	86.84	34	41.7	58	29.1	29	204.6	0.35	0.48	0.47	0.92	6.09	28.3	15.3	5.38	134.4	99.9	1.67	403	196
Positive	1	90	565	74	7.54	5.64	0.62	0.11	50.75	30.3	42	73.2	28.7	11	99.5	2.1	0.64	1.22	3.51	10.45	4.4	0.5	4.69	144.6	110.5	1.13	211	19
Positive	1	90	403	84	21.82	3.39	0.11	0.43	58.67	15.7	30.1	60.5	34.9	7	56	3	0.44	7.94	5.17	9.557	8.2	2	5.23	132.6	99.9	1.01	229	18
Positive	1	90	160	157	8.98	1.08	1.05	0.1	23.67	35	53	74.1	42.4	5	67.5	2.25	1	1.3	4.72	7.88	25.59	4.88	3.9	139.3	103.5	0.99	280	196
Positive	0	90	150	121	7.09	2.61	0.73	1.23	89.78	15.3	19.9	65.4	36.7	18	202.4	1.23	1.04	0.48	2.96	8.33	16.6	4.7	5.2	131.9	101.3	1.01	257	123
Positive	0	90	129	82	10.97	0.81	0.07	0.27	55.8	42.4	209.7	56.6	26.6	10	54.1	3.19	0.51	1.36	4.72	4.53	63.21	45.12	4.43	126.3	96.2	1.4	271	30
Positive	1	90	123	51	16.37	0.42	0.54	5.16	147.33	25.5	55	54.6	32.5	24	236.8	1.27	0.33	8.37	2.57	18.12	22.6	10.9	3.98	148.3	102.4	2.16	348	93
Positive	0	90	97	72	14.44	0.37	0.74	0.41	113.23	154.1	261.3	58.7	29	7	66.5	2.0978	0.406541	1.79	2.57	15.36	17.9	6.4	3.8	137.7	100.5	0.88	228	67
Positive	0	89	269	83	3.08	1.17	0.35	0.08	34.66	35.2	26.8	64.9	34.2	18	157.2	1.64	0.8	0.75	3.34	7.46	6.87	1.77	5.06	141.2	106.1	2.24	238	51
Positive	0	89	268	97	9.61	0.41	0.84	10.53	90.03	13	28.9	75.2	30.1	14	141.5	0.76	1.41	0.65	3	4.23	14.5	3.8	5.24	140.2	105.8	1.01	224	227
Positive	0	89	252	109	10.19	1.41	0.42	0.16	88.87	24.8	40.7	71.5	38.2	8	90.6	2.14	0.61	0.94	3.84	7.46	16.56	4.46	4.63	132.2	96.7	0.47	195	31
Positive	1	89	81	71	4.11	1.41	0.46	2.29	84.78	8.2	15.2	34.3	13.2	31	105.4	1.49	1.18	0.94	3.65	6.96	34.3	13.2	4.3	138.1	100.2	1.48	464	43
Positive	0	88	281	85	11.44	2.37	1.4	0.06	13.73	19.4	49.6	57.8	30.3	9	118.6	1.07	0.61	3.17	2.17	7.05	15	4.5	3.58	142.5	110.8	0.69	156	251
Positive	1	88	193	71	23.38	0.37	0.6	0.75	14.05	5.7	20.8	48.7	24.2	21	264.8	1.24	0.96	1.07	3.33	28.09	7.92	2.57	5.33	136.1	101	1.61	292	176
Positive	1	88	189	136	14.12	0.81	0.55	0.81	112.41	12.4	20.5	68.6	36.7	6	89.7	1.9	1.03	0.68	4.02	7.92	43.61	9.76	3.98	139.6	102.3	0.98	283	47
Positive	1	88	147	126	3.54	1.44	0.4	29.32	0.5	34.4	31.8	62.5	38.1	5	62.3	0.71	0.99	1.39	2.45	7.08	16.31	3.31	4.33	140.7	106.4	1.06	156	28
Positive	0	88	103	132	11.14	0.73	0.88	1.47	69.99	157.4	177.2	58.6	34.9	4	123.9	0.91	0.85	0.54	2.21	4.54	83.4	52.6	3.83	139	100.3	0.88	202	12
Positive	0	88	38	132	2.9	0.99	0.52	0.23	25.92	198.6	223.3	49.1	29.2	14	136.9	2.39	0.39	1.1	3.61	6.38	124.1	73.3	3.58	137.8	101.7	0.93	391	347
Positive	1	87	428	148	6.79	1.3	0.69	0.06	13.57	10.9	19.5	67.2	41	14	87.5	4.37	0.95	2.08	7	16.52	10.6	2	3.58	153.7	114.7	1.22	236	123
Positive	1	87	212	119	8.61	0.61	0.49	0.8	52.9	52	57.4	65.3	35.6	9	49.4	1.17	1.62	1.16	3.77	7.7	35.69	9.14	4.28	137.3	103.2	1.09	482	26
Positive	1	87	203	114	15.29	1.44	0.2	0.15	131.86	320.8	1303.3	52.5	26.1	9	84	1.07	0.37	1.08	1.82	3.5	20	11.4	4.58	141.1	109	1.18	812	74
Positive	0	87	195	89	5.06	1.06	0.38	0.16	120.36	14.4	23.9	64.2	29.1	10	52.4	2.39	1.18	0.75	3.57	12.99	8.01	2.39	4.29	134.7	102.4	0.81	173	58
Positive	1	87	188	105	6.51	0.94	0.51	47.62	35.91	9.2	19.3	56.2	31.1	3	46.7	1.62	0.89	0.52	3.18	6.91	9.1	1.9	4.29	138	106.4	1.14	215	47
Positive	0	87	137	99	3.29	1.68	0.43	5.52	205.4	17.7	28.2	59.3	29	15	289.5	1.28	1.04	1.02	3.23	8.17	13.7	6.4	3.68	134.7	102.3	1.09	199	52
Positive	0	87	43	73	3.64	0.55	0.08	2.51	131.36	5.3	25.4	62	30.4	10	130.6	1.13	0.17	9.22	3.18	15.15	14.8	5.1	4.74	131.4	102.1	1.02	283	227
Positive	0	86	88	107	13.12	1.89	0.3	0.4	60.24	35.9	40.9	51.1	32.9	23	120.4	1.03	0.78	0.75	2.3	13.86	13	4.1	4.17	156.7	119.9	1.28	1252	142
Positive	1	86	35	112	3.27	0.58	1.07	22.93	40.97	61.7	171.2	51.7	23.6	10	125.3	0.97	0.11	1.88	1.28	18.43	277.9	144.8	3.78	159.8	96.7	0.47	420	107
Positive	0	85	282	123	15.24	1.3	0.63	0.09	117.33	8.7	17	75.1	36.5	9	115.4	1.44	0.89	1.47	3.48	10.73	8.25	1.84	4.06	136.2	101.3	0.96	155	38
Positive	0	85	233	99	4.58	3.18	1.03	0.15	54.19	30.5	60.9	48.9	26.2	13	117.5	2.37	0.78	1.73	3.33	7.37	5.2	1.2	4.24	152.5	114.2	1.03	196	151
Positive	1	85	207	111	5.24	1.68	0.65	0.35	59.1	8.2	13.1	63.7	35.1	12	104.1	1.06	0.77	1.79	2.52	11.18	9	2.13	4.53	157.8	115.5	1.69	283	38
Positive	1	85	126	98	13.33	0.77	0.55	3	131.91	23.8	52	54	22.8	12	86.7	1.87	1.21	1.03	4.12	8.65	82.3	56.4	4.18	132.2	98.4	1.09	148	22
Positive	0	84	218	97	3.87	9.5	0.35	0.07	37.52	30.7	43.9	66.7	38.6	4	91.3	1.15	0.54	0.76	2.15	7.88	13.1	4.3	3.57	137.4	100.9	0.59	306	74
Positive	0	84	210	127	7.51	0.36	0.4	0.09	13.58	18.4	30	58.2	32.3	4	57.4	2.15	1.59	0.43	4.56	8.62	9.2	2.4	3.57	131.9	101.8	1.02	370	211
Positive	1	84	197	119	22.62	0.34	0.23	0.37	28.11	179.2	392.3	63.7	34.4	4	44.4	1.44	1.07	0.79	3.51	7.39	26.11	10.22	3.84	136	101.3	1.12	563	96
Positive	1	84	181	107	4.91	1.36	0.39	3.86	67.61	20	15.6	67.1	34.7	6	66.1	2.21	0.74	1.17	3.75	7.37	11.1	2.3	4.26	140	106.3	0.89	214	18
Positive	1	84	178	136	15.51	0.83	0.56	11.33	68.05	216.2	273.7	40.7	26.1	18	103	1.32	0.5	0.94	2.36	12.83	2.1	0.1	4.81	159.7	122.1	1.51	726	373
Positive	1	84	101	110	5.89	1.24	0.42	3.04	31.77	3	16.3	53.2	23.8	37	670.1	1.49	0.26	1.88	2.28	3.79	16.22	3.35	3.8	167.7	132.7	1.53	184	44
Positive	1	83	237	109	9.36	4.31	0.11	67.36	51.24	44.1	74.1	74.7	40	12	113.9	1.38	1.32	1.84	3.94	19.38	7.44	1.55	4.76	138.9	102.9	1.15	341	63
Positive	0	83	181	90	5.99	2.15	0.36	0.04	3.7	51.5	240.2	45.7	23.6	5	122.7	0.118	0.56	0.82	0.82	13.74	5.26	1.55	2.48	146.9	111.2	1.64	469	2856
Positive	0	83	115	119	6.7	0.21	0.44	0.19	23.82	1236	1789	67.3	36.1	22	233.4	1.11	0.77	0.44	2.07	19.24	34	14	3.79	142.8	99.9	1.7	3514	517
Positive	1	82	131	98	3.45	0.72	0.56	0.99	42.72	16.7	62.4	54.1	28.4	23	396.6	1.22	0.33	1.5	2.1	9.62	48.55	31.74	6.11	142.7	106.5	1.97	319	149
Positive	0	82	105	81	3.44	0.6	0.78	0.81	85.42	33.5	68.3	77.4	32.7	7	106.6	2.06	0.44	0.63	3.22	6.01	58.8	31.6	4.07	136.1	98.3	1	181	42
Positive	0	80	352	81	5.56	1.36	0.64	3.55	21.21	6.6	20.5	72.4	35.2	11	114.8	0.89	1.13	0.88	2.37	4.72	8	2	5.03	131.1	98.9	1.15	177	54
Positive	0	80	196	95	14.48	1.16	1.35	12.07	100.71	11.2	30.3	61.6	25.6	5	60.6	0.66	0.87	0.6	2.06	6.37	9.1	2.4	3.65	135.1	100.3	0.69	173	251
Positive	0	80	196	95	4.08	1.46	0.6	12.07	100.71	11.2	30.3	61.6	25.6	5	60.6	0.66	0.87	0.6	2.06	6.37	9.1	2.4	3.65	135.1	100.3	0.69	173	251
Positive	0	79	317	98	5.04	1.49	0.32	0.32	27	65.6	22.8	62	36.9	7	61.1	1.19	1.33	0.9	3.2	5.85	14.35	4.23	4.26	128.7	99.1	0.91	302	40
Positive	0	79	285	122	10.05	1.01	0.4	6.72	200.71	14.6	21.3	68.1	29.2	13	78.3	0.78	0.81	0.67	2.2	17.78	37.05	16.47	3.31	145.2	108.6	0.74	263	286
Positive	1	79	260	88	2.82	1.69	0.8	1.07	65.84	333.9	12.5	63.1	36.5	24	273.4	0.92	1.23	0.54	2.87	28.87	18.73	4.24	4.26	136.1	102.5	2.13	320	162
Positive	1	79	241	132	8.75	2.66	1.31	0.07	13.41	194.3	267.8	64.2	33.6	15	80.4	2.23	0.97	0.8	3.97	11.48	25.2	10	4.57	142	92.8	0.98	756	73
Positive	0	79	167	82	5.38	0.86	0.26	0.16	10.68	102.1	93.9	56.6	23.5	10	70.1	1.68	0.76	1.14	2.95	12.17	9.6	2.5	3.93	148.5	112.9	0.45	325	147
Positive	0	79	160	82	7.96	0.39	0.53	1.47	67.57	5.3	43.4	56.7	30.1	22	745.3	1.85	0.66	1.81	3.3	4.58	7.4	1.6	7.39	146.7	108	1.13	298	36
Positive	1	79	136	47	5.03	1.29	0.58	8.97	178.92	15.2	55	59.6	31.3	21	319.1	0.43	0.24	1.44	0.99	14	19.8	5.86	5.08	144.2	104.3	1.43	390	214
Positive	1	79	134	121	19.91	3.01	1.14	9.56	43.54	19.1	29.9	49.3	27.2	13	103.4	2.76	1.15	1.11	5.02	9.18	25.3	6.2	3.8	140.7	107.8	0.96	231	77
Positive	0	76	131	126	9.01	0.25	0.3	0.02	22.01	134.2	225.5	67.1	37.3	8	62.2	1.13	1.22	0.73	2.91	6.55	23.08	9.25	3.54	140.2	104	0.69	353	30
Positive	0	75	315	84	15.76	0.47	0.39	46.95	159.37	225.4	201.2	53.4	25.4	6	75.5	0.79	0.9	0.67	2.48	5.93	13.8	5.4	3.67	141.4	103.5	0.95	292	319
Positive	0	75	263	86	6.97	1.18	0.91	41.41	151.34	7.4	21.9	61.7	23.1	26	193.4	1.34	0.49	1.43	2.4	33.62	6.7	2.3	6.26	151.8	109.6	2.44	335	35
Positive	0	75	145	114	12.16	1.53	0.47	12.57	184.02	23.9	46.2	46.5	25.2	21	251.3	0.68	0.13	1.6	1.13	7.08	39	17.3	5.31	165.7	124.6	0.99	421	33
Positive	0	74	221	57	7.52	2.33	0.77	0.48	113.02	0.7	12	53.5	28.6	27	341.1	2.15	0.22	16.86	4.25	22.27	6	3.7	4.27	132.1	99.7	1.86	273	27
Positive	0	72	258	83	10.28	1.21	0.9	28.8	29.4	59.9	41.3	68.7	33.4	10	69.3	1.65	1.05	1.5	3.56	5.08	16.76	5.68	3.94	140.8	104.3	0.56	308	22
Positive	0	71	188	69	4.98	1.34	0.31	0.84	141.46	55.5	69.8	60	28.4	24	163.8	0.84	0.38	0.8	1.43	6.57	11.4	4.1	4.29	135.7	96.3	1.66	263	39
Positive	0	71	171	86	3.02	0.49	0.57	2.83	83.93	5.3	21.7	63.9	28.6	26	474.8	1.9	0.43	1.1	2.88	9.38	43.49	21.76	5.94	133.6	102.6	2.86	195	34
Positive	0	70	326	74	4.54	0.83	0.25	0.15	34.8	141.6	61.3	45.4	23.6	6	54.4	2.26	0.82	0.45	3.77	5.67	7.81	2	3.38	144.5	106.5	1.03	216	41
Positive	1	70	99	66	7.33	0.63	0.29	0.19	8.7	2.6	8.6	43.6	29.8	10	27.9	0.64	0.63	0.7	1.57	19.8	7.53	2.42	4.29	153.4	114.2	0.58	132	20
Positive	0	70	80	103	2.98	2	0.72	1.18	160.12	14	28.2	51.6	20.8	35	348.2	0.73	0.11	3.85	1.8	12.45	58.4	37.1	5.88	143	103.3	0.62	132	33
Positive	0	69	352	72	11.19	1.83	1.53	1.11	63.78	33.6	76.6	75.1	31.2	17	413.3	2.33	0.68	1.53	4.02	12.13	11.4	3.9	4.54	147.3	96.2	1.5	364	94
Positive	1	69	274	76	3.7	0.85	0.61	0.32	12.42	85.4	141.8	72.8	35.4	17	119.7	2.55	0.86	1.25	4.42	5.52	23.5	10	4.35	148.2	112	1.21	657	152
Positive	1	69	210	128	7.62	0.23	0.08	12.69	93.86	601.2	1086.6	62.6	38.9	11	78.3	0.95	1.06	0.64	2.54	6.92	55.1	33.2	3.34	139.3	106	0.41	1414	73
Positive	0	69	195	110	7.68	0.23	0.14	0.83	58.75	20	20.1	63.1	31.6	6	44.5	1.25	0.47	1.72	2.28	15.71	11.1	2.7	4.1	140.6	106.8	0.82	229	114
Positive	0	68	215	152	9.93	0.55	0.59	0.25	11.16	19.9	38.7	57.7	32.9	7	7.04	2.49	1.18	1.27	5.22	12.9	20.44	3.46	3.9	136.5	105.2	0.97	222	176
Positive	0	68	162	97	4.79	0.68	0.34	1.62	45.4	19.7	31	62.7	35.1	8	66.7	1.65	0.7	1.04	3.14	8.55	9.73	2.03	3.86	130	100.3	0.87	230	656
Positive	0	67	290	70	6.25	1.31	0.97	0.54	35.44	35.3	57	72.2	35.7	30	172.9	1.59	0.85	0.85	2.97	6.34	8	2.3	4.44	149.1	115.8	1.22	196	103
Positive	0	67	162	149	5.35	1.5	0.69	1.63	2.88	20.1	25.5	64.1	35.1	7	65.8	1.35	0.84	1.08	3.08	7.18	16.91	5.43	3.43	137.8	106.4	0.63	183	111
Positive	0	67	150	117	3.82	1.51	0.42	31.92	192.3	46.7	36.4	77.4	45.7	8	71.7	1.69	1.69	1.24	4.51	7.89	26.3	6.2	3.88	135.7	95.3	1.2	167	54
Positive	0	66	253	99	9.41	0.49	0.3	1.3	102	119.2	58.9	61.2	30.9	7	48.3	1.41	0.64	1.13	2.63	8.51	16.61	4.79	4.1	133.2	100.7	0.71	241	29
Positive	1	65	215	73	2.98	0.22	0.31	0.19	26.76	12.9	34.7	60.7	33.4	24	142.2	2.66	1.28	1.33	5.06	4.26	12.8	2.7	4.25	147.9	105.5	1.75	722	41
Positive	0	65	166	150	6.97	0.54	0.64	0.07	13.91	42.5	36.7	77.3	37.6	3	15	1.51	1.18	0.92	3.31	12.73	21.96	5.02	3.94	128.4	96.5	0.84	149	60
Positive	1	65	124	73	12.8	0.38	1.5	1.49	9.84	79	198	46.8	28.6	17	186.9	1.87	0.7	2.87	3.32	8.35	8.7	2.1	4.26	159.5	119.8	1.67	1175	143
Positive	0	64	41	41	3.82	8.51	0.56	0.02	0.5	191.9	272.2	13	7.5	3	56.6	0.56	0.16	1.27	0.72	14.77	5.6	2.6	8.6	163.8	118.7	0.82	759	836
Positive	0	63	406	170	10.12	0.93	0.43	0.24	151.59	166.6	94.8	60	31.5	7	133.7	1.23	0.99	0.75	3.03	12.79	8.91	2.78	6.2	162.4	125.5	1.76	325	55
Positive	0	63	397	156	13.31	0.92	0.97	0.24	139.02	175.4	103.7	64.2	33	7	101.8	1.3	1.04	0.86	3.31	11.79	6.22	1.67	5.22	161.6	122.6	1.67	406	70
Positive	0	63	293	113	25.37	1.81	1.73	0.32	187.94	16.4	19.3	61	32.6	7	68.7	1.19	0.6	0.9	2.3	9.92	18.97	6.39	3.64	138.1	99.6	0.76	226	56
Positive	0	63	293	113	8.41	0.57	0.49	0.55	187.94	16.4	19.3	61	32.6	7	68.7	1.19	0.6	0.9	2.3	9.92	18.97	6.39	3.64	138.1	99.6	0.76	226	56
Positive	0	63	118	145	17.24	0.49	1.06	0.24	129.46	22	25.6	71.1	38.4	5	53.9	1.42	1.56	0.62	4.17	7.25	15.48	3.38	4.13	134.1	101	0.81	218	67
Positive	0	62	62	79	7.14	0.2	0.18	79.54	112.86	28	44.9	58.9	25.8	3	36.7	0.52	0.73	0.6	1.83	5.71	11.76	3.77	3.21	136.3	98.9	1.09	266	63
Positive	0	60	132	84	1.36	1.37	0.23	0.12	58.87	10.4	13.2	56.3	33.5	4	37.8	1.6	0.93	0.59	2.99	12.68	23.7	6.97	4.19	128.1	98.3	0.96	99	28
Positive	0	59	173	115	8.28	0.75	0.95	0.28	5.98	14.9	18.2	54	32.5	7	78.1	1.17	0.74	1.17	2.78	10.86	22.82	3.71	4.17	138.3	108	1.5	165	438
Positive	0	59	168	115	2.98	0.58	0.06	0.12	49.05	84.8	63.1	66	36.2	5	47.5	2.32	0.8	2.58	4.12	13.75	86.8	48.6	4.51	136.4	98	1.06	182	42
Positive	0	58	112	95	3.74	0.31	0.11	0.56	49.95	11.9	28.7	60.2	29.8	8	89.5	2.63	0.53	6.65	4.41	5.23	7.3	2.1	3.336	141.6	111.1	0.84	200	99
Positive	0	58	112	95	3.74	0.31	0.11	0.56	49.95	10	15.8	66.1	35.9	9	59.7	2.26	0.51	5.85	3.83	5.92	3.56	0.51	3.71	138.8	103.6	1.14	263	100
Positive	1	57	261	99	8.18	2.76	0.8	0.29	2.22	54	84.1	61.8	35.1	6	37.9	1.45	1.21	1.61	3.5	9.16	14.95	3.59	3.44	135.2	89	1.27	186	26
Positive	0	57	162	85	4.83	0.78	0.63	0.57	55.2	254.2	325.1	51.4	25.7	5	22.2	1.21	0.63	1.43	2.27	9.2	6.09	1.6	3.45	138.2	103.2	0.8	250	94
Positive	0	56	95	84	0.67	0.17	0.16	1.94	150.84	47	37.1	50.3	20.6	8	57.2	1.15	0.53	0.77	2.11	9.28	8.2	3.1	4.72	128.6	94	0.38	236	51
Positive	0	54	283	168	6.8	0.66	0.66	1.13	0.71	90.8	187.4	63.9	37.7	7	116.9	4.12	0.86	2.26	6.31	23.76	13.4	4.3	2.82	145.9	100.3	1.03	583	1045
Positive	0	54	183	83	4.29	0.95	0.33	0.13	26.5	19.1	18.2	64.6	30.2	6	64.5	1.68	0.48	4.13	4.03	9.31	8.78	1.69	3.95	143.3	106.1	1.04	239	79
Positive	1	52	199	127	10.81	1.53	0.74	0.97	119.37	43.3	33.6	71.4	41.6	6	54.5	1.12	3.04	1.1	5.16	9.55	14.1	3.3	3.8	140	106.3	1.05	303	279
Positive	0	51	19	57	30.77	0.54	1.31	0.53	132.88	25.4	24.4	49.8	37.5	25	248.6	1.02	0.44	4.84	3.26	13.48	18.74	5.27	4.41	136.9	95.8	1.34	917	387
Positive	0	50	469	109	15.37	1.07	2.28	1.36	99.87	179.2	49.5	49.6	25.5	5	74.5	1.46	0.6	1.6	2.84	5.75	10	3.1	4.77	139.3	107.1	1.23	209	498
Positive	0	48	181	115	1.43	0.91	0.23	0.1	66.6	17	20.8	65.5	32.4	3	59.5	2.14	0.79	1.1	4.02	9.91	10.72	1.81	3.71	137.4	101.8	0.92	158	94
Positive	1	44	232	147	2.16	1.65	0.48	0.02	18.98	12.1	16.3	75.2	42.3	4	40.7	2.53	0.8	1.82	4.7	14.88	12.03	10.1	4.08	130.8	93.9	0.96	192	39
Positive	1	42	166	112	4.21	1.07	0.58	0.02	0.5	18.6	47.9	55.2	26.8	4	26.1	1.93	0.96	1.14	4.06	5.94	6.93	1.4	3.97	127.4	94.8	1.26	316	61
Positive	0	34	163	142	6.17	1.76	0.37	0.02	3.19	19.1	31.5	67	43.8	2	61.8	2.6	0.72	1.57	4.21	7.47	25.2	5.7	3.59	136.3	104.1	0.87	153	887
Positive	1	34	99	111	4.47	0.39	0.01	7.05	85.43	158	194.3	57.6	33.2	3	59.2	0.99	1.04	0.6	2.7	5.09	21.9	8.6	3.87	137.1	106.7	0.83	181	22
T.marneffei	0	89	71	124	6.1	0.6	0.11	0.85	47.04	58	30	74	32.3	14	123	2.48	0.41	2.18	4.92	8.84	22.7	15.4	4.62	132	95	0.79	459	47
T.marneffei	0	76	128	72	8.5	0.3	1	21.21	236.38	27	135	49.2	25.3	27	210	0.65	0.16	2.11	2.38	9.73	61.2	53.3	4.74	141	96	2.15	1993	47
T.marneffei	0	71	233	102	9.08	0.5	0.21	14.2	145	552	1007	42	20.1	28	417	3.39	0.1	11.73	8.34	3.03	297.1	280.7	4.36	137	99	1.22	2370	216
T.marneffei	1	69	57	93	1.62	0.48	0.39	1.03	97.4	47	80	55.3	25.5	2	65	1.56	0.41	1.49	2.83	6.72	5.6	2.9	4.16	132	98	0.87	313	40
T.marneffei	1	68	40	123	1.24	0.9	1.26	0.27	108.1	12.7	121.1	56	34.9	5	68.8	1.8	0.58	4.55	3.71	1.84	20.6	6.6	4.18	140.9	95.9	1.56	2495	16
T.marneffei	1	66	7	67	6.07	0.38	0.19	3.47	112.57	18	35	53	32.3	21	55	2.68	0.21	3.76	4.52	7.35	126.7	114.2	4.23	157	122	1.17	572	47
T.marneffei	0	65	268	122	16.14	1.83	0.6	14.2	63.6	19	25	59.7	39.3	15	226	3.2	0.84	1.82	4.92	8.84	10.1	4.8	4.92	141	101	1.5	652	217
T.marneffei	0	65	61	85	0.89	0.17	0.1	1.96	114.5	35	41	53.1	25.1	5	70	1.18	0.72	1.04	2.37	7.77	7.6	5.3	4.58	137	109	1.1	386	18
T.marneffei	1	64	33	87	10.32	0.21	0.56	14.11	396.36	2	30	55.3	24.3	29	769	0.46	0.48	1.64	1.88	7.79	7.5	5.9	4.51	138	92	1.83	571	214
T.marneffei	1	63	207	140	2.2	1.79	0.4	5.87	89.6	55	30	77.2	48.5	5	58	3.2	1.19	3.22	5.04	7.09	10.2	3.5	4.83	151	109	1.15	353	18
T.marneffei	0	63	34	133	5.73	0.36	0.08	65.07	3.8	115	136	64.3	23.9	20	67	3.56	0.24	2.8	4.92	40.27	25.9	24.5	5.45	117	80	0.94	591	30
T.marneffei	0	61	59	73	2.02	0.2	0.14	21.7	103.15	24	104	45.2	23.6	20	454	0.36	0.21	2.07	1.89	5.2	21	17.8	3.97	140	102	1.35	212	18
T.marneffei	0	60	163	116	3.48	0.37	0.15	0.44	156.7	143	84	54.9	28.3	6	50	2.76	0.5	2.44	4.58	11.41	4.3	2.8	4.49	135	101	0.89	428	22
T.marneffei	0	60	16	102	1.13	0.27	0.05	1.96	103.15	36	84	60.3	28.3	6	74	0.39	0.64	3.38	3.45	4.34	12.8	9.9	3.55	144	110	1.08	997	169
T.marneffei	1	59	78	66	0.67	0.05	0.1	3.13	43.59	39	61	46.4	29.7	7	59	1.71	0.55	3.19	3.71	3.92	4.5	3	3.79	144	113	0.99	322	24
T.marneffei	1	59	45	72	1.66	0.05	0.04	1.83	37.9	31	105	54.5	25.8	5	49	0.65	0.34	1.16	1.57	4.36	11.3	7.5	3.72	130	96	0.67	611	60
T.marneffei	0	59	24	102	3.96	0.12	0.1	0.74	82.7	28	74	55.5	24.3	3	56	0.91	0.6	1.74	2.31	5.62	7	4	3.98	134	104	1.11	571	36
T.marneffei	0	58	31	50	1.67	0.49	0.11	43	193.82	99	1131	43.5	20.4	17	260	1.369	0.21	3.25	1.68	4.04	70.8	69.5	4.34	146	112	1.04	3062	595
T.marneffei	0	57	58	99	4.16	0.26	0.18	0.44	48.4	81	74	67.6	27.1	13	84	2.25	0.33	2.2	3.59	11.17	54.7	41.4	4.45	151	115	1.17	509	33
T.marneffei	0	57	48	113	5.8	0.46	0.07	3.99	96.1	43	215	56.4	25.5	3	82	1.36	0.52	1.64	2.63	4.05	7.2	4.3	4.55	131	97	1.01	998	102
T.marneffei	1	57	20	56	9.28	0.76	0.39	4.28	193.82	26	181	36.8	16.8	8	44	0.26	0.16	1.02	1.19	9.73	20.7	20.5	3.14	143	104	0.87	1097	24
T.marneffei	0	56	67	123	3.77	0.24	0.18	5.87	16.2	86	159	59.3	27	4	90	2.48	0.55	3.38	4.57	4.47	7	4.3	4.45	144	107	1.15	300	65
T.marneffei	0	56	35	90	1.39	0.45	0.36	14.11	64.6	12	39	56.3	23.4	7	79	1.74	0.38	2.12	3.64	6.59	23.7	21.5	3.13	136	99	0.97	343	51
T.marneffei	0	55	71	85	2	0.1	0.16	4.28	84.2	59	71	60.8	27.8	6	121	1.81	0.36	2.1	3.46	6.27	4.8	4.1	4.61	128	101	1.03	277	51
T.marneffei	0	54	46	49	11.05	0.76	0.34	6.93	160.8	70	463	58.4	21	9	85	0.93	0.18	2.97	2.46	2.39	104.3	99.2	3.79	149	113	0.92	1692	172
T.marneffei	0	52	118	102	2.87	0.09	0.11	16.22	45.4	47	82	71.8	35.4	6	99	1.83	0.45	2.46	3.46	4.82	11.6	6.5	3.77	137	102	1.12	386	75
T.marneffei	0	52	101	101	3.82	0.58	0.22	1.83	126.31	53	39	68.1	32.1	6	80	1.71	0.45	1.31	3.31	4.55	9.9	4.6	3.51	141	102	1.03	353	21
T.marneffei	0	51	268	109	7.23	0.21	0.52	0.28	61.2	91	105	46	27.2	4	67	1.62	0.39	1.31	2.61	5.14	15.7	15.1	4.05	140	100	1.13	282	26
T.marneffei	0	51	85	120	2.77	0.56	0.14	0.41	35.2	261	181	59.7	25	5	25	2.68	0.37	2.65	4.25	7.35	33.7	23.8	4	134	102	0.84	654	33
T.marneffei	0	51	6	91	6.24	0.04	0.29	13.43	193.82	28	205	51.4	16.4	23	260	1.424	0.1	2.27	1.62	11.17	50.2	47.5	4.72	131	94	1.69	915	118
T.marneffei	0	50	233	58	2.27	0.93	0.79	21.7	22	6	14	60.5	25.9	4	101	1.65	1.03	0.9	3.06	3.98	0.9	0.6	3	143	111	1.11	285	27
T.marneffei	1	50	101	70	11.94	0.74	0.17	3.72	215	64	1007	61.1	20.4	7	45	3.168	0.27	3.76	3.45	5.9	20.3	19.3	3.68	131	102	1.03	2672	35
T.marneffei	1	50	99	103	3.03	0.2	0.08	0.41	26.6	109	155	54.7	27.7	3	55	3.56	0.72	3.25	5.43	5.38	3.9	2.7	4.8	132	96	1.06	1155	22
T.marneffei	0	50	92	76	1.17	1.16	0.17	0.68	34.7	30	29	56.2	28.4	2	64	1.25	0.56	1.25	2.38	4.04	2.6	1.4	4.25	145	108	1	361	294
T.marneffei	0	48	118	104	1.86	0.18	0.12	0.28	107.4	17	30	67.3	29.7	2	67	1.78	0.52	1.07	2.83	5.53	4.6	2.4	3.35	136	99	0.79	328	36
T.marneffei	0	47	233	109	9.28	0.56	0.37	0.27	40	33	19	50.5	26.6	4	86	2.86	1.02	1.82	4.52	3.03	5.9	3.2	3.26	144	104	0.88	164	29
T.marneffei	0	47	71	102	0.83	0.14	0.04	3.13	80.8	54	98	72.1	30.7	6	66	1.38	0.46	1.6	2.78	5.38	9.5	7	4.03	133	101	1.06	209	27
T.marneffei	0	47	23	122	1.55	0.28	0.1	0.62	53.8	32	57	61.7	28.1	6	67	1.48	0.4	2.03	2.97	11.71	6.9	3.2	3.56	141	105	0.87	497	26
T.marneffei	0	47	16	84	0.83	0.18	0.04	11.4	45.4	156	740	53.5	23.2	10	79	0.43	0.21	2.95	1.98	4.68	51.7	9.1	4.57	135	98	1.15	4754	235
T.marneffei	1	47	12	60	0.67	0.14	0.04	6.48	101.44	50	293	50.1	15.1	5	50	0.1	0.16	2.11	1.62	5.94	12.4	10	3.28	135	110	0.74	976	1917
T.marneffei	0	45	147	100	4.22	0.18	0.22	0.28	120.6	38	37	62.7	28.4	3	46	1.47	0.43	1.2	2.49	4.66	5.7	3.2	4.2	134	96	1.12	257	16
T.marneffei	0	43	158	139	13.35	0.89	1.03	0.66	182.39	5.8	22	68.8	37.6	6	83.2	1.66	0.77	0.73	3.1	6.27	10.7	2.4	3.43	130.5	97.7	1.33	360	70
T.marneffei	0	43	152	92	1.16	0.26	0.23	13.43	43	103	38	76.2	36.8	3	48	3.03	0.58	1.91	4.42	5.1	4.5	3.2	4.26	138	99	1.12	211	40
T.marneffei	0	43	56	95	0.99	0.17	0.06	1.1	193.82	27	91	65	28.8	6	74	0.65	0.33	1.9	2.23	7.09	9.4	5	4.17	131	97	1.23	965	80
T.marneffei	0	39	95	88	3.75	0.21	0.28	16.22	72.1	45	64	54.8	26.1	3	63	1.66	0.39	2.02	3.06	6.52	19.4	18.1	3.87	133	99	0.9	316	19
T.marneffei	0	38	33	127	2.85	0.23	0.1	4.28	145	65	187	76.2	36.2	8	133	0.14	0.37	2.04	3.71	7.35	26.8	14.2	3.68	146	108	1.11	497	71
T.marneffei	0	37	96	122	4.28	0.45	0.13	0.24	69.4	62	104	61.6	31	3	87	1.74	0.62	1.32	2.96	5.33	9.1	6.7	3.23	144	108	0.94	711	49
T.marneffei	0	37	37	102	2.5	0.36	0.19	3.47	23.5	69	179	57	28.6	2	47	0.92	0.53	1.21	2	5.29	7.3	6	4.43	137	102	0.75	1818	449
T.marneffei	1	36	152	57	7.25	0.11	0.11	0.94	89.6	37	115	52.8	29.6	3	41	0.39	0.4	1.86	1.59	7.79	6.8	1.2	4.62	139	104	1.25	483	76
T.marneffei	0	36	39	99	2.23	0.23	0.25	16.22	23.3	51	146	48.7	21.6	8	69	0.14	0.21	1.97	1.61	4.55	45.3	41.6	5.22	133	100	1.13	291	10
T.marneffei	0	35	35	68	5	0.41	0.07	1.96	128.4	38	121	63.5	22.5	15	130	0.61	0.39	3	2.83	7.09	20.6	18.6	3.35	141	103	0.76	811	35
T.marneffei	0	35	24	89	0.93	0.05	0.05	1.29	67.2	35	132	41	25.1	5	38	0.14	0.16	2.95	2	3.03	26.8	21.6	3.85	124	90	0.26	856	18
T.marneffei	0	34	137	114	2.4	0.82	0.43	1.83	64	14	29	73.3	28.5	4	81	0.53	0.52	1.03	1.52	4.37	12.9	6.6	4.4	133	100	1.38	198	15
T.marneffei	0	34	87	104	2.25	0.27	0.08	0.93	69.4	106	155	57.5	24.2	5	66	1.18	0.37	1.45	2.61	5.64	18.1	16.8	4.05	136	102	1.41	418	27
T.marneffei	0	34	23	113	9.95	0.39	0.27	6.73	112.07	60	187	55	24.3	6	47	0.63	0.31	1.44	2.3	6.63	25.1	22.3	3.78	140	102	1.12	398	18
T.marneffei	0	33	161	136	1.92	1.59	0.68	5.87	23.3	26	30	70.1	36.4	4	83	1.72	0.64	2.09	3.31	4.64	5	2.9	4.57	141	103	1.14	297	26
T.marneffei	0	33	54	118	2.07	1.23	0.12	0.94	115.73	71.9	136.2	68.7	30	3	61.4	2.17	0.61	1.35	4.15	7.87	9.97	3.04	4.12	136.4	100.2	1.13	2413	82
T.marneffei	0	33	51	132	3.4	0.43	0.07	0.27	120.6	93	174	73.3	34.6	2	58	2.25	0.33	2.07	3.46	6.59	14.1	10.6	3.58	139	99	1.06	543	71
T.marneffei	0	32	336	99	1.67	0.09	0.17	0.41	8.3	17	14	71.9	29.8	3	77	1.55	0.99	0.45	2.74	4.34	4	2.5	4.56	142	105	1.21	136	34
T.marneffei	0	32	95	110	4.75	0.41	0.4	14.2	77	6	15	76	33.4	4	66	1.66	0.71	0.69	2.76	4.29	8.3	4.9	3.65	141	104	1.17	239	43
T.marneffei	0	32	78	105	1.94	0.21	0.15	0.28	111.69	28	46	67.4	31.4	3	69	1.49	0.29	1.77	3.39	6.04	6.5	3.6	3.62	130	97	0.43	382	55
T.marneffei	0	30	336	100	3.29	0.34	0.37	0.24	50.18	21	34	58.7	32.3	4	71	1.47	0.53	1.13	2.61	4.62	8.8	4.5	4.61	138	103	1.03	352	32
T.marneffei	0	29	210	81	2.15	0.28	0.35	0.12	102	51	42	59.7	25.8	3	51	0.14	0.36	1.02	2	5.14	26.8	21.6	3.92	134	98	0.62	307	33
T.marneffei	0	29	29	66	9.65	2.15	1.16	21.7	80.8	63	321	61.1	22.9	13	109	0.57	0.24	1.59	1.53	0.07	64.5	61.6	4.84	141	93	1.72	2672	18
T.marneffei	0	28	152	120	2.79	0.28	0.1	11.4	11.9	101	92	71.7	36.9	3	67	1.26	0.75	2.18	2.87	5.68	4.4	3	4.45	141	102	1.36	209	16
T.marneffei	0	28	64	72	2.45	0.22	0.14	1.2	40.7	98	404	49.7	20.6	4	45	0.28	0.19	1.8	1.68	3.67	18.8	17.2	3.94	135	105	0.69	2315	205
T.marneffei	0	28	37	99	1.68	0.49	0.27	14.2	55.7	54	44	69.1	33.1	5	66	2.51	0.35	2.27	4.52	6.63	26.6	25.5	4.83	135	94	1.76	281	25
T.marneffei	0	27	45	96	2.41	0.06	0.06	16.22	47.5	81	227	56.6	27	5	59	0.24	0.18	3.49	2.4	5.64	10.2	6.2	3.51	131	95	1.13	1386	352
T.marneffei	0	26	112	95	4.76	0.58	0.27	6.48	137.2	149	253	68	29.2	2	58	1.14	0.22	2.13	2.33	5.24	17.4	12.3	3.85	134	95	1.32	445	40
T.marneffei	0	21	44	67	2.43	0.59	0.18	5.87	49.4	110	430	49.2	13.1	7	42	0.51	0.16	1.29	1.26	2.6	17.2	11.5	4.46	137	101	1.15	310	25
T.marneffei	1	19	152	87	1.79	0.54	0.27	13.43	3.8	19	31	77.2	37.1	4	55	2.11	0.94	2.26	3.9	4.06	7.3	4.5	3.77	141	104	1.49	265	12
T.marneffei	1	79	53	74	7.86	0.49	0.14	4.75	11.11	48.5	286.7	38.7	25	38	359	2.85	0.21	6.71	4.11	10.83	166.5	108.6	5.69	152.8	103.4	1.54	2063	92
T.marneffei	0	73	157	120	5.05	0.49	0.24	0.67	49.5	31.5	39.4	63.8	27.5	9	95.4	2.25	0.43	1.17	3.54	5.86	2.84	2.23135	5.22	134.7	100.1	1.19	283	26
T.marneffei	1	70	116	67	2.48	0.43	0.25	0.4	11.94	23	61.7	54.7	34.2	4	175.6	0.5	0.22	2.04	0.78	3.92	8.7	3	4.57	129.5	94.4	2.2	209	7
T.marneffei	1	57	17	65	1.16	0.54	0.02	0.37	27.88	9.6	50.5	50.6	27.9	6	42.8	1.16	0.25	2.17	2.62	5.39	11.2	2.4	3.97	136.2	108.9	0.82	394	115
T.marneffei	0	33	287	82	6.02	1.32	0.38	0.38	45.4	167	27.1	62.7	31.8	7	41.9	1.86	0.55	1.55	3.12	4.22	9.88	2.89	4.44	133.8	100.9	1.18	231	42
T.marneffei	0	25	272	101	5.41	0.49	0.33	1.67	20.5	99.2	46.4	53.8	30.9	4	46.9	1.22	0.33	1.19	1.98	7.36	8.94	2.03	3.45	131	98.5	1.26	176	107
T.marneffei	0	63	39	84	1.26	0.38	0.4	14.39	67.9	13	41	49	26.5	8	87	1.47	0.37	2.02	3.23	7.34	24	19.3	2.78	158	93	1.12	354	58
T.marneffei	0	61	203	115	8.66	0.5	0.24	16.1	143	504	937	44	22.6	25	388	3.14	0.1	10.4	7.14	3.11	257.2	239.7	4.11	151	88	1.13	2268	183
T.marneffei	0	53	85	107	2.84	0.59	0.14	0.36	40.1	257	185	67.9	29	5	27	2.43	0.37	2.43	3.93	7	37.3	22.5	4	143	107	0.81	702	36
T.marneffei	0	50	41	52	9.55	0.68	0.37	6.59	153.2	75	518	49.6	23	10	84	0.98	0.2	2.61	2.11	2.64	98.7	96	3.42	170	113	0.98	1899	173
T.marneffei	0	45	73	104	0.76	0.12	0.04	3.5	79.3	52	108	60.9	32	6	74	1.59	0.52	1.9	3	5.11	10.3	8	3.86	117	93	0.91	214	31
T.marneffei	0	58	64	91	4.73	0.26	0.19	0.38	43.5	73	82	72.8	28.4	11	77	2.47	0.32	1.9	3.59	10.42	56.7	46.6	4.34	144	129	1.21	500	30
T.marneffei	0	39	117	112	2.7	0.78	0.37	1.97	65	13	30	68.4	30.8	4	77	0.54	0.53	0.93	1.75	4.6	14.7	6.5	3.9	116	109	1.34	190	17
T.marneffei	0	26	42	83	2.11	0.07	0.06	18.35	40.5	69	194	48	31	5	60	0.2	0.2	3.29	2.2	5.82	10.8	6.8	3.49	148	99	1.28	1166	359
T.marneffei	1	54	216	152	2.2	1.76	0.3	5.19	83.7	50	25	85.5	51.4	5	65	3	1.21	2.73	4.43	6.29	9.9	3.9	4.71	168	95	1.23	324	19
T.marneffei	0	27	164	138	2.97	0.27	0.1	11.8	12.6	106	102	82	38.6	3	72	1.33	0.74	2.48	3.27	4.82	4.5	3	4.63	162	88	1.39	238	15
T.marneffei	0	36	83	121	2.18	0.23	0.16	0.24	112.48	25	48	72.9	29.9	3	62	1.64	0.33	1.99	3.51	6.46	6.3	3.9	4.19	131	108	0.49	400	49
T.marneffei	0	36	318	109	1.75	0.09	0.17	0.43	9	15	14	73.9	32.1	3	84	1.36	0.92	0.46	2.59	3.91	4	2.8	4.88	126	101	1.33	141	32
T.marneffei	0	31	368	89	1.81	0.1	0.19	0.39	8	14	16	65.8	28.3	3	88	1.66	0.99	0.52	3.1	4.08	4	2.4	4.49	134	121	1.14	125	29
T.marneffei	0	44	168	108	4.06	0.18	0.2	0.31	134.9	42	38	55.4	27.8	3	45	1.41	0.49	1.3	2.11	5.25	5.6	2.8	4.3	124	97	1.29	275	17
T.marneffei	0	31	26	66	9.29	2.29	1.29	21.7	68.9	65	334	56.5	25.1	15	116	0.58	0.21	1.61	1.53	0.07	55.6	43.1441	4.81	150	107	1.92	2788	19
T.marneffei	0	53	50	116	6.6	0.49	0.08	4.02	83.8	42	247	50.6	25.4	3	87	1.56	0.57	1.88	2.49	4.2	6.7	4	4.04	137	108	1.04	883	103
T.marneffei	0	99	60	135	6	0.6	0.09	0.84	52.7	64	32	64	35.2	12	108	2.1	0.44	2.29	5.68	7.63	23.1	14.1	5.1	116	101	0.9	521	54
T.marneffei	0	45	236	100	7.04	0.19	0.48	0.26	55.8	80	120	51	23.5	5	69	1.82	0.37	1.16	2.25	5.93	16.7	14.2	4.03	130	85	1	269	27
T.marneffei	0	41	147	126	12.56	0.95	0.98	0.75	176.92	5.9	25	62.1	37.1	6	87.5	1.48	0.8	0.62	3.3	6.7	9.6	2.6	3.21	143.9	93.4	1.4	403	72
T.marneffei	0	55	48	48	11.36	0.72	0.31	6.91	172.7	60	483	54.9	21	8	95	1.04	0.16	2.92	2.42	2.25	87.9	82.2812	3.5	158	96	0.78	1576	163
T.marneffei	0	53	52	65	1.79	0.2	0.15	21.7	104.28	24	105	41.4	24.1	23	435	0.35	0.2	2.3	2.16	4.4	23	19.2	4.38	140	106	1.33	199	16
T.marneffei	0	72	31	146	5.96	0.36	0.08	58.4	3.5	103	143	61.4	22.5	18	57	4.1	0.175	3	4.28	37.64	23	21.7049	5.8	114	87	1.09	560	28
T.marneffei	0	46	155	99	4.36	0.15	0.21	0.24	133.8	38	34	67.8	30.3	3	48	1.51	0.44	1.3	2.12	4.19	6	3.4	4.4	121	84	0.99	216	18
T.marneffei	0	65	255	93	8.91	0.4	0.2	14.7	140	511	853	43	22.5	30	459	3.75	0.1	12.35	8.79	3.16	321.7	306.7	4.96	150	83	1.31	2097	247
T.marneffei	0	64	231	89	8.6	0.4	0.23	12.6	148	522	1129	37	17.1	31	351	2.98	0.1	12.57	9.28	3.41	269.2	265.918	4.17	131	100	1.2	2223	202
T.marneffei	1	54	41	61	1.62	0.06	0.04	1.75	39.5	33	89	46.4	29.6	5	46	0.57	0.36	1.13	1.34	3.89	11.5	8.1	3.8	150	82	0.75	553	52
T.marneffei	0	60	34	144	5.88	0.42	0.08	74.32	4	109	148	54.6	23.8	18	59	3.84	0.25	2.6	5.29	33.98	25.2	25.0714	4.77	121	92	0.85	649	32
T.marneffei	0	58	39	52	12.45	0.76	0.38	7.49	153.4	62	514	67.3	23	8	93	0.87	0.2	3.04	2.35	2.43	97.3	94.8012	4.09	156	102	0.98	1525	193
T.marneffei	0	67	177	107	3.34	0.32	0.15	0.49	178.1	146	77	58.3	25	6	54	2.83	0.5	2.13	3.89	10.87	4.4	3.1	5.07	131	96	0.91	401	24
T.marneffei	0	34	95	113	2.09	0.3	0.08	0.84	64.5	103	139	59.3	25	6	71	1.18	0.33	1.38	2.28	5.04	19.2	19.2	3.97	143	103	1.45	353	30
T.marneffei	0	32	133	111	2.5	0.69	0.46	1.87	56	15	30	65.3	27.3	4	72	0.56	0.46	1.03	1.47	3.99	13	6.3	4.4	138	101	1.36	222	14
T.marneffei	0	34	85	96	2.47	0.24	0.09	0.95	63.5	121	147	61.9	25.5	5	73	1.33	0.43	1.38	3.01	5.79	18	17.9	4.41	137	106	1.59	475	29
T.marneffei	0	48	86	127	2.78	0.63	0.13	0.45	30.7	252	188	60	22	5	23	3.08	0.41	2.33	3.96	6.87	35	24.9	4	129	103	0.84	601	38
T.marneffei	0	44	6	88	5.61	0.04	0.29	13.04	202.09	31	212	51.1	15.2	21	275	1.32625	0.1	2.44	1.49	11.25	42.9	41.1963	4.86	111	82	1.9	1005	123
T.marneffei	0	56	49	49	12.27	0.78	0.32	7.85	139	75	402	49.8	20	8	87	0.83	0.19	2.65	2.12	2.45	112.7	87.5	3.94	128	116	0.86	1751	195
T.marneffei	1	56	105	117	2.96	0.2	0.09	0.47	23.9	98	135	53.1	26.6	3	51	3.95	0.76	3.07	4.85	5.79	3.3	2.9	4.6	136	84	1.08	1099	21
T.marneffei	0	73	56	85	0.87	0.14	0.1	2.13	117.3	31	41	46.9	28.5	6	80	1.34	0.76	0.96	2.61	7.74	8.2	5	5.08	121	93	1.3	402	20
T.marneffei	0	102	76	117	5.5	0.7	0.12	0.79	46.02	62	31	69	34.1	15	132	2.3	0.37	1.89	5.68	7.96	21.1	15.8	3.96	114	89	0.85	418	48
T.marneffei	0	49	119	120	2.06	0.21	0.13	0.28	123.7	17	30	74	33.2	2	77	1.72	0.6	0.94	2.45	5.29	4.4	2.6	3.13	125	87	0.78	327	41
T.marneffei	0	38	181	120	1.86	1.77	0.78	6.12	26.7	27	27	70	32.3	5	73	1.67	0.58	2.04	2.85	3.99	5	3	4.59	120	113	1.23	254	25
T.marneffei	0	67	264	139	15.93	1.69	0.6	13.4	57.5	19	26	54.1	38.8	17	208	3.5	0.93	1.57	5.29	9.49	10.5	5.2	5.44	132	86	1.5	734	243
T.marneffei	0	33	54	108	2.17	1.17	0.12	0.89	130.17	80.4	144.2	68.6	32	3	67.4	2.31	0.59	1.14	4.17	8.27	9.1	3.02	3.54	133.9	95.2	1.09	2728	85
T.marneffei	0	54	120	92	1.69	0.16	0.13	0.28	105.6	19	26	67.6	28.6	2	65	1.73	0.45	1	3.12	5.07	5.1	2.1	3.57	129	96	0.85	379	39
T.marneffei	1	51	39	81	1.66	0.04	0.04	1.66	43.2	31	108	52.4	28.5	5	50	0.7	0.37	1.3	1.81	4.62	11.6	6.7	3.94	150	107	0.61	587	65
T.marneffei	1	61	72	74	0.75	0.04	0.1	3.28	44.28	43	55	44.9	31.9	7	66	1.56	0.52	2.77	3.87	3.53	4.7	3	4.03	157	112	0.96	337	27
T.marneffei	0	30	141	108	2.73	0.26	0.1	10.8	10.5	107	86	66.4	33.9	3	58	1.27	0.72	2.38	3.07	6.13	4.1	3	3.84	120	101	1.16	192	14
T.marneffei	0	39	83	93	2.33	0.25	0.08	0.8	80	114	157	49.5	22.8	4	75	1.18	0.33	1.55	2.97	4.79	19.4	15.2	3.44	140	110	1.24	421	31
T.marneffei	0	21	48	63	2.56	0.66	0.19	5.88	50.3	104	430	48.5	11.3	6	42	0.52	0.15	1.48	1.19	2.2	17.3	11.1	4.02	126	93	1.29	338	22
T.marneffei	1	69	183	162	2.4	1.89	0.5	5.86	81.1	61	30	88.7	54	5	63	3.4	1.37	2.93	5.41	7.32	10.9	3.4	4.92	131	94	1.01	340	17
T.marneffei	1	41	151	66	6.26	0.11	0.11	0.8	77.2	35	123	45.4	26	3	40	0.42	0.5	1.63	1.72	7.17	6.6	1.1	4.35	154	91	1.4	428	65
T.marneffei	1	57	19	61	8.27	0.86	0.37	3.87	189.49	22	155	36.7	15	9	38	0.27	0.18	0.98	1.22	10.05	18.1	16.8451	3.32	155	121	0.91	1127	21
T.marneffei	0	68	227	129	13.95	1.7	0.7	13.1	67.2	19	27	64.2	42.1	16	232	2.9	0.87	1.83	4.86	8.72	10.5	4.4	5.62	140	85	1.6	589	193
T.marneffei	0	26	65	69	2.52	0.22	0.12	1.1	40.3	89	358	42.9	20.6	5	42	0.29	0.18	1.7	1.42	3.38	17.4	16.9	4.28	133	117	0.64	2463	178
T.marneffei	0	45	126	104	1.93	0.18	0.14	0.29	124.4	15	31	66.8	25.4	2	58	1.51	0.58	1.17	3.16	5.6	4.6	2.5	3.26	150	99	0.7	297	32
T.marneffei	0	57	76	84	2	0.1	0.16	4.06	87.4	65	74	52	27	6	126	1.98	0.38	1.9	3.13	6.73	4.3	4	4.45	123	104	1.06	314	50
T.marneffei	0	56	66	86	2	0.1	0.17	4.21	94	66	71	52.9	25.4	7	128	1.64	0.39	2	3.89	7.04	4.3	4.12449	5.11	137	113	1.03	272	44
T.marneffei	0	39	135	129	2.4	0.8	0.4	1.83	62	13	34	61.7	29.6	5	77	0.46	0.51	1.17	1.69	3.76	12.6	7.6	5	129	85	1.2	192	15
T.marneffei	0	46	203	49	1.98	0.97	0.86	23.6	23	6	16	52.8	25.5	3	115	1.79	0.94	0.9	2.95	3.49	0.8	0.7	3	128	109	1.09	240	31
T.marneffei	0	70	303	126	14.61	2.03	0.6	13.9	65	20	23	58.7	43	17	224	3	0.85	1.64	5.24	8.64	8.8	4.1	4.86	131	97	1.6	604	235
T.marneffei	0	27	47	100	2.25	0.06	0.06	16.31	42.9	88	221	63.7	27	5	55	0.25	0.21	3.07	2.6	5.9	9.5	5.5	3.73	145	107	1.31	1506	345
T.marneffei	0	62	14	89	1.2	0.3	0.05	1.89	87.95	32	92	53.9	29	6	73	0.34	0.65	3.06	3.27	5.02	12.5	8.4	3.42	159	108	1.13	847	145
T.marneffei	0	48	81	81	1.33	1.24	0.19	0.69	38.9	31	26	51.4	24.9	2	67	1.21	0.5	1.4	2.74	4.56	2.2	1.3	3.91	166	105	1	411	279
T.marneffei	0	55	86	81	1.19	1.18	0.19	0.76	32.7	25	31	53	28.9	2	60	1.22	0.57	1.16	2.55	4.31	2.4	1.6	4.15	145	98	1	365	326
T.marneffei	0	27	50	83	2.41	0.05	0.07	16.08	49.9	75	191	55.4	26	6	52	0.23	0.19	3.63	2.4	5.71	8.6	5.5	3.19	114	89	1.02	1215	342
Table 1: Raw data used for training. "T. marneffei" indicates patients infected with Talaromyces marneffei; "Positive" and "Negative" denote the results of blood cultures; in the gender column, 0 represents male, and 1 represents female.
