# Supplementary material for: Machine learning-based high-specificity diagnostic model for Talaromyces marneffei infection in febrile patients using routine clinical laboratory data
Source: Front Microbiol. 2025 Sep 4;16:1654918. doi: 10.3389/fmicb.2025.1654918 (PMC12443677; doi:10.3389/fmicb.2025.1654918)
Supplement: Supplementary file 3 [file Table_2.xlsx]

## Sheet: Sheet 1
Baseline Table of Demographic, Clinical, and Lab Test Data in Validation Set
Variable	Negative (n = 1721)	Positive (n = 219)	T. marneffei (n = 13)	Significance**
Age	68 (31-95)	73 (37-93)	55 (21-92)	1; 3
Platelet	202 (31-567)	171 (36-368)	59 (19-153)	1; 2; 3
Haemoglobin	115 (56-162)	97 (48-150)	83 (42-131)	1
Neutrophil	5.78 (1.31-25.77)	7.36 (1.68-23.89)	3.00 (0.71-11.57)	1; 3
Lymphocyte	1.29 (0.26-2.90)	0.98 (0.18-3.71)	0.42 (0.07-2.12)	1; 2; 3
Monocyte	0.51 (0.01-1.72)	0.50 (0.07-1.60)	0.34 (0.05-1.38)	1; 2; 3
Procalcitonin	0.23 (0.02-5.30)	3.81 (0.02-71.27)	4.53 (0.31-14.31)	1; 2
High sensitivity C-reactive protein	20.6 (0.5-160.6)	59.9 (0.5-203.8)	60.0 (5.8-146.2)	1; 2
Alanine aminotransferase	24.7 (5.8-89.6)	38.3 (2.8-824.9)	55.0 (14.3-113.7)	1; 2
Aspartate aminotransferase	25.5 (7.2-85.7)	49.1 (11.9-1703.5)	68.0 (28.5-485.2)	1; 2
Total protein	60.6 (41.9-85.2)	62.0 (28.1-81.7)	57.3 (41.1-75.0)	1
Albumin	34.0 (23.0-46.6)	29.8 (7.6-44.5)	27.6 (17.4-35.6)	1; 2
Urea	8 (2-34)	9 (3-31)	7 (3-24)	1
Creatinine	83 (22-338)	126 (28-756)	74 (49-291)	1; 3
Low density lipoprotein	1.90 (0.80-3.65)	1.65 (0.35-3.47)	1.76 (0.34-3.23)	1
High density lipoprotein	0.79 (0.40-1.65)	0.88 (0.17-1.86)	0.34 (0.18-0.77)	1; 2; 3
Triglyceride	1.43 (0.50-4.25)	1.31 (0.40-5.57)	2.46 (1.54-5.33)	1; 2; 3
Cholesterol	3.80 (1.79-6.33)	2.81 (0.74-5.78)	3.62 (1.86-5.62)	1
Glucose	7.3 (3.9-21.1)	8.1 (3.7-22.9)	5.5 (2.4-10.1)	1; 2; 3
Total bilirubin	11.5 (4.7-87.2)	15.1 (4.8-173.2)	18.6 (3.5-145.4)	1
Direct bilirubin	3.4 (0.9-31.0)	3.6 (0.9-81.1)	16.1 (2.8-105.6)	1; 2; 3
Potassium	4.03 (2.88-5.36)	4.09 (3.10-6.87)	3.81 (3.15-5.81)	1
Sodium	137.0 (111.2-164.2)	137.5 (111.3-176.4)	140.0 (121.9-167.6)	No-significance
Chloride	103.0 (82.4-126.8)	106.0 (80.7-139.4)	97.0 (84.6-108.8)	1
Phosphorus	0.99 (0.44-1.72)	1.06 (0.42-2.31)	0.89 (0.50-1.60)	1
Lactate dehydrogenase	217 (122-419)	244 (132-2559)	381.00 (251-2003)	1; 2; 3
Creatine kinase	48 (10-819)	74 (13-1976)	53 (13-1302)	1
Fever
Moderate & high grade*	18.5% (n=318)	26.5% (n=58)	30.8% (n=4)	1
Low grade*	81.5% (n=1403)	73.5% (n=161)	69.2% (n=9)	1
Cough	14.7% (n=253)	17.8% (n=39)	46.2% (n=6)	2,3
Lethargy	19.3% (n=332)	16.0% (n=35)	46.2% (n=6)	2,3
Chills	19.2% (n=330)	16.4% (n=36)	30.8% (n=4)	No-significance
Headache	7.0% (n=120)	5.9% (n=13)	7.7% (n=1)	No-significance
Chest pain	9.7% (n=167)	13.2% (n=29)	30.8% (n=4)	2
Shortness of breath	14.9% (n=256)	21.5% (n=47)	15.4% (n=2)	1
HIV†	0.1% (n = 1, total = 1199)	1.1% (n = 2, total = 189)	46.2% (n =6 , total = 13)	1,2,3
Male	58.4% (n=1005)	61.6% (n=135)	92.3% (n=12)	2,3
Female	41.6% (n=716)	38.4% (n=84)	7.7% (n=1)
Table 2: Summary of demographic characteristics, high-frequency clinical manifestations, and laboratory test results of patients in the external validation dataset. *: Low grade fever 38.3–39 ℃ (the lower temperature limit is determined by the fever threshold defined for the patient population in the IDSA/SCCM consensus guidelines); moderate & high grade fever >39.1 ℃. **: The Games–Howell method…
