# Supplementary material for: Machine learning-based high-specificity diagnostic model for Talaromyces marneffei infection in febrile patients using routine clinical laboratory data
Source: Front Microbiol. 2025 Sep 4;16:1654918. doi: 10.3389/fmicb.2025.1654918 (PMC12443677; doi:10.3389/fmicb.2025.1654918)
Supplement: Supplementary file 4 [file Table_3.xlsx]

## Sheet: Sheet 1
Baseline Table of Demographic, Clinical, and Lab Test Data in Training Set
Variable	Negative (n = 173)	Positive (n = 171)	T. marneffei (n = 141)	Significance**
Age	70 (33-94)	79 (42-95)	50 (25-77)	1; 2; 3
Platelet	207 (75-445)	183 (36-458)	78 (13-310)	1; 2; 3
Hemoglobin	105 (60-154)	97 (49-155)	99 (49-142)	1; 2
Neutrophil	5.64 (1.54-20.80)	7.11 (2.06-24.87)	2.70 (0.79-13.65)	1; 2; 3
Lymphocyte	1.32 (0.28-2.74)	0.95 (0.20-4.08)	0.36 (0.04-1.86)	2; 3
Monocyte	0.54 (0.04-1.42)	0.52 (0.07-1.68)	0.17 (0.04-1.02)	2; 3
Procalcitonin	0.18 (0.02-4.78)	0.63 (0.02-47.45)	3.13 (0.24-33.30)	1; 2
High.sensitivity.C.reactive.Protein	26.1 (0.5-150.4)	55.2 (0.5-201.4)	67.9 (6.0-197.9)	1; 2
Alanine.Aminotransferase	20.6 (5.5-78.9)	23.9 (2.9-330.6)	50.0 (6.0-382.5)	1; 2
Aspartate.Aminotransferase	25.0 (9.6-80.1)	37.1 (12.1-617.2)	89.0 (15.5-972.0)	1; 2
Total.Protein	63.0 (47.0-79.6)	59.3 (35.9-75.2)	58.3 (39.8-77.2)	1; 2
Albumin	33.8 (24.7-44.7)	31.2 (20.8-42.4)	27.7 (15.2-42.6)	1; 2; 3
Urea	6 (2-26)	10 (3-35)	5 (2-28)	1; 3
Creatinine	64 (26-230)	103 (27-684)	69 (38-426)	1; 3
Low.density.Lipoprotein	1.94 (0.81-3.76)	1.41 (0.38-4.00)	1.48 (0.14-3.66)	1; 2
High.density.Lipoprotein	0.85 (0.43-1.68)	0.74 (0.16-1.59)	0.40 (0.10-1.02)	1; 2; 3
Triglyceride	1.24 (0.51-4.39)	1.14 (0.45-6.86)	1.90 (0.66-8.55)	2; 3
Cholesterol	3.86 (1.88-6.24)	3.08 (0.94-6.04)	2.87 (1.24-6.41)	1; 2
Glucose	7.1 (4.2-18.7)	8.5 (4.3-24.6)	5.4 (2.2-11.6)	1; 2; 3
Total.Bilirubin	9.8 (5.1-32.3)	14.1 (5.3-147.7)	10.8 (2.5-211.8)	1; 2
Direct.Bilirubin	2.1 (1.0-16.2)	3.9 (1.2-82.2)	6.5 (1.2-176.9)	1; 2; 3
Potassium	3.98 (3.16-5.11)	4.18 (3.26-6.25)	4.15 (3.13-5.45)	1
Sodium	137.8 (126.6-148.1)	138.2 (128.1-161.1)	137.0 (115.0-160.5)	1; 3
Chloride	103.5 (90.9-113.1)	103.2 (92.1-123.8)	101.0 (83.5-119.0)	2; 3
Phosphorus	0.97 (0.45-1.66)	1.04 (0.35-2.43)	1.11 (0.61-1.86)	1; 2
Lactate.Dehydrogenase	203 (128-392)	263 (132-1202)	418 (170-2700)	1; 2; 3
Creatine.Kinase	51 (9-483)	63(13-1039)	38 (14-355)	No-significance
Fever
Moderate & high grade*	21.4% (n=37)	28.1% (n=48)	17.0% (n=24)	3
Low grade*	78.6% (n=136)	71.9% (n=123)	83.0% (n=117)	1,3
Cough	20.2% (n=35)	17.5% (n=30)	56.7% (n=80)	1,3
Diarrhoea	21.4% (n=37)	24.6% (n=42)	41.1% (n=58)	3
Lethargy	16.8% (n=29)	11.1% (n=19)	23.4% (n=33)	No-significance
Chills	13.3% (n=23)	19.3% (n=33)	17.0% (n=24)	1,3
Headache	4.0% (n=7)	7.0% (n=12)	14.2% (n=20)	No-significance
Chest pain	13.9% (n=24)	15.8% (n=27)	22.7% (n=32)	No-significance
Shortness of breath	21.4% (n=37)	24.0% (n=41)	19.1% (n=27)	No-significance
HIV†	0% (n = 0, total = 126)	1.8% (n = 3, total = 169)	36.3% (n = 49, total = 135)	3
Male	63.6% (n = 110)	65.5% (n = 112)	84.4% (n = 119)	1,3
Female	36.4% (n = 63)	34.5% (n = 59)	15.6% (n = 22)
Table 3: Summary of demographic characteristics, high-frequency clinical manifestations, and laboratory test results of patients in the training dataset. *: Low grade fever 38–39 ℃ (the lower temperature limit is determined by the fever threshold defined for the patient population in the IDSA/SCCM consensus guidelines); moderate & high grade fever >39.1 ℃. **: The Games–Howell method was employed…
